# Supplementary material for: An annotated database of Arabidopsis mutants of acyl lipid metabolism
Source: Plant Cell Rep. 2014 Dec 10;34(4):519–32. doi: 10.1007/s00299-014-1710-8 (PMC4371839; doi:10.1007/s00299-014-1710-8)
Supplement: Supplementary file 1 — Supplementary material 1 (XLSX 138 kb) [file 299_2014_1710_MOESM1_ESM.xlsx]

## Sheet: S1-ARALIPmutantDB
Supplement Table 1
ARALIPmutantDB: Arabidopsis Mutants of Acyl Lipid Metabolism
Kathleen McGlew, Vincent Shaw, Meng Zhang, Ryeo Jin Kim, Weili Yang, Basil Shorrosh, Mi Chung Suh, John Ohlrogge. An Annotated Database of Arabidopsis Mutants of Acyl Lipid Metabolism. Plant Cell Reports special edition on “Plant Lipid Biology and Biotechnology” (2015)
	To Navigate: Click on pathway name 'hyperlink'
	Fatty Acid Synthesis	Eukaryotic Phospholipid Synthesis & Editing	Lipid Trafficking	Cutin Synthesis & Transport	Phospholipid Signaling
	Fatty Acid Elongation, Desaturation & Export from Plastid	Sphingolipid Biosynthesis	Mitochondrial Fatty Acid & Lipoic Acid Synthesis	Suberin Synthesis & Transport	Pathway, Function, or Subcellular Location Uncertain
	Prokaryotic Galactolipid, Sulfolipid, & Phospholipid Synthesis	TAG Biosynthesis	Mitochondrial Phospholipid Synthesis	Fatty Acid Elongation & Wax Biosynthesis
	Eukaryotic Galactolipid &Sulfolipid Synthesis	TAG & Fatty Acid Degradation	Mitochondrial Lipopolysaccharide Synthesis	Oxylipin Metabolism
							Color codes
							Transcription Factor				From Lloyd& Meinke, Plant Physiology 2012								forward genetics
							Lipase			Regulatory proteins									reverse genetics
		From ARALIP										Key mutant description reference: Info imported from Endnote							Addidtional Reference
Gene Locus	Mutant names	ARALIP pathway name	Protein Family Name	Protein Family Abbreviation	EC number	Reaction ID	Isoform/Gene Specific Name	Isoform/Gene Specific Abbreviation	Evidence for Function	Comments	Description of Mutant Phenotype	Authors	Year	Title	Journal	Volume	Page	URL	pubmed ID	Authors	Year	Title	Journal	Volume	Page	URL	Pubmed ID
Fatty Acid Synthesis
At1g16060	wri3, adap	Plastid Fatty Acid Synthesis; Cutin Synthesis & Transport 1	AP2/EREBP Transcription Factors	Regulatory protein	NA		WRINKLED3 transcription factor 3	WRI3	Mutant Char.; yeast one-hybrid assays	Direct transcriptional activator of some late fatty acid biosynthetic genes and lipogenic genes; significant decreases in the amount of major cutin monomers produced by triple mutant wri1wri3wri4 flowers. the main flower cutin monomer (10,16-dihydroxypalmitate) was decreased by more than 50%. Significant decrease in 18:2 DCA in inflorescence stem cutin of triple mutant. wax production was not aff…	Early germination: Increased growth rate; Sensitive to drought; Insensitive to ABA; Resistant to salt stress	To, A., Joubes, J., Barthole, G., Lecureuil, A., Scagnelli, A., Jasinski, S., Lepiniec, L., and Baud, S.	2012	WRINKLED Transcription Factors Orchestrate Tissue-Specific Regulation of Fatty Acid Biosynthesis in Arabidopsis	Plant Cell	24	5007-5023	http://www.ncbi.nlm.nih.gov/pubmed/23243127	23243127
At1g34430	emb3003	Fatty Acid Synthesis	Dihydrolipoamide Acetyltransferase, E2 component of Pyruvate Dehydrogenase Complex	DHLAT	nd,2.3.1.12	12,13	Dihydrolipoamide Acetyltransferase, E2 component of Pyruvate Dehydrogenase Complex	EMB3003 (E2 )	Mutant Char.		Embryo defective; Preglobular / Globular	Lin, M., Behal, R., Oliver, D.J.	2003	Disruption of plE2, the gene for the E2 subunit of the plastid pyruvate dehydrogenase complex, in Arabidopsis causes an early embryo lethal phenotype.	Plant Mol Biol.	52	865-872	http://www.ncbi.nlm.nih.gov/pubmed/13677473	13677473	Lin, M.,Behal, R.,Oliver, D. J.	2003	Disruption of plE2, the gene for the E2 subunit of the plastid pyruvate dehydrogenase complex, in Arabidopsis causes an early embryo lethal phenotype.	Plant molecular biology	52	865-872	http://www.ncbi.nlm.nih.gov/pubmed/?term=13677473	13677473
At1g62640	kas3	Fatty Acid Synthesis	Ketoacyl-ACP Synthase III	KASIII	2.3.1.180	193	Ketoacyl-ACP Synthase III	KASIII	Seq. Similarity; mutant Char.	Seq. Similarity to E. coli 3-oxoacyl-[acyl-carrier-protein] synthase 3: Mutant Char.: the total fatty acid level was reduced to 75°C of the wilde-type level in kas3 at 23°C and was further reduced to 60% at 4°C.	Pale green leaves	Takami, T., Shibata, M., Kobayashi, Y., and Shikanai, T.	2010	De Novo Biosynthesis of Fatty Acids Plays Critical Roles in the Response of the Photosynthetic Machinery to Low Temperature in Arabidopsis	Plant and Cell Physiology	51	1265-1275	http://www.ncbi.nlm.nih.gov/pubmed/20547590	20547590
At1g79700	wri4	Fatty Acid Synthesis; Cutin Synthesis & Transport 1	AP2/EREBP Transcription Factors	Regulatory protein	NA		WRINKLED4 transcription factor	WRI4	Mutant Char.; yeast one-hybrid assays	Direct transcriptional activator of some late fatty acid biosynthetic genes and lipogenic genes; significant decreases in the amount of major cutin monomers produced by triple mutant wri1wri3wri4 flowers. the main flower cutin monomer (10,16-dihydroxypalmitate) was decreased by more than 50%.		To, A., Joubes, J., Barthole, G., Lecureuil, A., Scagnelli, A., Jasinski, S., Lepiniec, L., and Baud, S.	2012	WRINKLED Transcription Factors Orchestrate Tissue-Specific Regulation of Fatty Acid Biosynthesis in Arabidopsis	Plant Cell	24	5007-5023	http://www.ncbi.nlm.nih.gov/pubmed/23243127	23243127
At2g05990	mod1, enr	Fatty Acid Synthesis	Enoyl-ACP Reductase	ER	1.3.1.9	6	Enoyl-ACP Reductase	ENR1 (MOD1)	Mutant Char.; Seq. Similarity	Seq. Similarity to B. napus Enoyl-ACP Reductase,	Semi-dwarf; Chlorotic, curled leaves; Distorted siliques; Reduced fertility; Early primary inflorescence senescence	Mou, Z.L., He, Y.K., Dai, Y., Liu, X.F., and Li, J.Y.	2000	Deficiency in fatty acid synthase leads to premature cell death and dramatic alterations in plant morphology	Plant Cell	12	405-417	http://www.ncbi.nlm.nih.gov/pubmed/10715326	10715326
At2g30200	emb3147	Fatty Acid Synthesis	Malonyl-CoA : ACP Malonyltransferase	MCMT	2.3.1.39	2	Malonyl-CoA : ACP Malonyltransferase	MCMT	Seq. Similarity	Seq. Similarity to Homo sapiens malonyl-CoA : ACP malonyltransferase	Embryo defective; Preglobular	Bryant, N., Lloyd, J., Sweeney, C., Myouga, F., and Meinke, D.	2011	Identification of Nuclear Genes Encoding Chloroplast-Localized Proteins Required for Embryo Development in Arabidopsis	Plant Physiology	155	1678-1689	http://www.ncbi.nlm.nih.gov/pubmed/21139083	21139083
At3g16950	ptlpd1, lpd1	Fatty Acid Synthesis	Dihydrolipoamide Dehydrogenase, E3 component of Pyruvate Dehydrogenase Complex	LPD	nd,1.8.1.4	12,14	Dihydrolipoamide Dehydrogenase, E3 component of Pyruvate Dehydrogenase Complex	LPD1 (E3)	Seq. Similarity	Seq. Similarity to Synechocystis PDH E3 component	Sensitive to arsenate	Chen, W.H., Chi, Y.J., Taylor, N.L., Lambers, H., and Finnegan, P.M.	2010	Disruption of ptLPD1 or ptLPD2, Genes That Encode Isoforms of the Plastidial Lipoamide Dehydrogenase, Confers Arsenate Hypersensitivity in Arabidopsis	Plant Physiology	153	1385-1397	http://www.ncbi.nlm.nih.gov/pubmed/20488895	20488895
At3g25860	ple2	Fatty Acid Synthesis	Dihydrolipoamide Acetyltransferase, E2 component of Pyruvate Dehydrogenase Complex	DHLAT	nd,2.3.1.12	12,13	Dihydrolipoamide Acetyltransferase, E2 component of Pyruvate Dehydrogenase Complex	LTA2 (E2)	Heterol Exp'n.		Embryo defective; Transition	Lin, M., Behal, R., and Oliver, D.J.	2003	Disruption of plE2, the gene for the E2 subunit of the plastid pyruvate dehydrogenase complex, in Arabidopsis causes an early embryo lethal phenotype	Plant Molecular Biology	52	865-872	http://www.ncbi.nlm.nih.gov/pubmed/13677473	13677473
At3g54320	wri1	Fatty Acid Synthesis	AP2/EREBP Transcription Factors	Regulatory protein	NA		AP2/EREBP Transcription Factors	WRI1	Mutant Char.; in-planta Overexp'n; yeast one-hybrid assays; gel-shift assays.	Direct transcriptional activator of some late fatty acid biosynthetic genes and lipogenic genes, binds the AW cis-regulatory element	Embryo defective; Cotyledon	Focks, N., and Benning, C.	1998	wrinkled1: A novel, low-seed-oil mutant of Arabidopsis with a deficiency in the seed-specific regulation of carbohydrate metabolism	Plant Physiology	118	91-101	http://www.ncbi.nlm.nih.gov/pubmed/9733529	9733529	To, A., Joubes, J., Barthole, G., Lecureuil, A., Scagnelli, A., Jasinski, S., Lepiniec, L., and Baud, S.	2012	WRINKLED Transcription Factors Orchestrate Tissue-Specific Regulation of Fatty Acid Biosynthesis in Arabidopsis	Plant Cell	24	5007-5023	http://www.ncbi.nlm.nih.gov/pubmed/23243127	23243127
At4g01900	pII	Fatty Acid Synthesis	PII/GLB1	Regulatory protein	NA	0	PII protein	PII	Heterol Exp'n.; Mutant Char.	Regulatory protein. Binds BCCP subunits of HtACCase in a 2-oxoglutarate-dependent manner and decreases V(max) of the enzyme		Bourrellier, A.B.F., Valot, B., Guillot, A., Ambard-Bretteville, F., Vidal, J., and Hodges, M.	2010	Chloroplast acetyl-CoA carboxylase activity is 2-oxoglutarate-regulated by interaction of PII with the biotin carboxyl carrier subunit	Proceedings of the National Academy of Sciences of the United States of America	107	502-507	http://www.ncbi.nlm.nih.gov/pubmed/20018655	20018655	Baud, S., Feria Bourrellier, A.B., Azzopardi, M., Berger, A., Dechorgnat, J., Daniel-Vedele, F., Lepiniec, L., Miquel, M., Rochat, C., Hodges, M., Ferrario-Méry, S.	2010	PII is induced by WRINKLED1 and fine-tunes fatty acid composition in seeds of Arabidopsis thaliana.	Plant Journal	64	291-303	http://www.ncbi.nlm.nih.gov/pubmed/21070409	21070409
At4g14070	aae15	Fatty Acid Synthesis; Prokaryotic Galactolipid, Sulfolipid, & Phospholipid Synthesis 1	Acyl-ACP Synthetase	AAS	6.2.1.20	18	Acyl-ACP Synthetase	AAE15	Mutant Char.		Reduced 14C fatty acid elongation; No other phenotypes detected	Koo, A.J.K., Fulda, M., Browse, J., and Ohlrogge, J.B.	2005	Identification of a plastid acyl-acyl carrier protein synthetase in Arabidopsis and its role in the activation and elongation of exogenous fatty acids	Plant Journal	44	620-632	http://www.ncbi.nlm.nih.gov/pubmed/16262711	16262711
At4g16155	ptlpd2, lpd2	Fatty Acid Synthesis	Dihydrolipoamide Dehydrogenase, E3 component of Pyruvate Dehydrogenase Complex	LPD	nd,1.8.1.4	12,14	Dihydrolipoamide Dehydrogenase, E3 component of Pyruvate Dehydrogenase Complex	LPD2 (E3)	Seq. Similarity	Seq. Similarity to Synechocystis PDH E3 component	Sensitive to arsenate	Chen, W.H., Chi, Y.J., Taylor, N.L., Lambers, H., and Finnegan, P.M.	2010	Disruption of ptLPD1 or ptLPD2, Genes That Encode Isoforms of the Plastidial Lipoamide Dehydrogenase, Confers Arsenate Hypersensitivity in Arabidopsis	Plant Physiology	153	1385-1397	http://www.ncbi.nlm.nih.gov/pubmed/20488895	20488895
At4g25050	acp4	Fatty Acid Synthesis	Acyl Carrier Protein	ACP	NA	8	Acyl Carrier Protein	ACP4	Seq. Similarity; Mutant Char.	Seq. Similarity to Spinacia oleracea ACP1; Mutant Char.: ablation of expression of the ACP4 isoform alone is sifficient to cause a chlorotic phenotype, reduce photosynthetic competence, and alter fatty acid composition	Pale green; Dwarf; Slow growth; Small, chlorotic rosette; Altered fatty acid composition; Altered systemic acquired resistance response	Ajjawi, I., Lu, Y., Savage, L.J., Bell, S.M., and Last, R.L.	2010	Large-Scale Reverse Genetics in Arabidopsis: Case Studies from the Chloroplast 2010 Project	Plant Physiology	152	529-540	http://www.ncbi.nlm.nih.gov/pubmed/19906890	19906890	Xia, Y., Gao, Q. M., Yu, K., Lapchyk, L., Navarre, D., Hildebrand, D., Kachroo, A., Kachroo, P.	2009	An intact cuticle in distal tissues is essential for the induction of systemic acquired resistance in plants	Cell host microbe	19	151-165	http://www.ncbi.nlm.nih.gov/pubmed/?term=19218086	19218086
At5g15530	cac1b	Fatty Acid Synthesis	Biotin Carboxyl Carrier Protein; subunit of Heteromeric ACCase	BCCP	6.4.1.2	1	Biotin Carboxyl Carrier Protein of Heteromeric ACCase	BCCP2	Mutant Char.	lipid phenotype not observed		Li, X., Ilarslan, H., Brachova, L., Qian, H.R., Li, L., Che, P., Wurtele, E.S., and Nikolau, B.J.	2011	Reverse-Genetic Analysis of the Two Biotin-Containing Subunit Genes of the Heteromeric Acetyl-Coenzyme A Carboxylase in Arabidopsis Indicates a Unidirectional Functional Redundancy	Plant Physiology	155	293-314	http://www.ncbi.nlm.nih.gov/pubmed/21030508	21030508
At5g16390	cac1a	Fatty Acid Synthesis	Biotin Carboxyl Carrier Protein; subunit of Heteromeric ACCase	BCCP	6.4.1.2	1	Biotin Carboxyl Carrier Protein of Heteromeric ACCase	BCCP1	Mutant Char.		Embryo defective; Male gametophyte defective	Li, X., Ilarslan, H., Brachova, L., Qian, H.R., Li, L., Che, P., Wurtele, E.S., and Nikolau, B.J.	2011	Reverse-Genetic Analysis of the Two Biotin-Containing Subunit Genes of the Heteromeric Acetyl-Coenzyme A Carboxylase in Arabidopsis Indicates a Unidirectional Functional Redundancy	Plant Physiology	155	293-314	http://www.ncbi.nlm.nih.gov/pubmed/21030508	21030508
At5g46290	kas1	Fatty Acid Synthesis	Ketoacyl-ACP Synthase I	KASI	2.3.1.41	3	Ketoacyl-ACP Synthase I	KASI	Seq. Similarity	Seq. Similarity to Synechocystis KASII	Embryo defective; Cotyledon; Homozygotes are viable: Semi-dwarf; Small, curled, variegated rosette leaves; Reduced fertility; Shriveled seeds; 2nd generation: Seedling lethal	Wu, G.Z., and Xue, H.W.	2010	Arabidopsis beta-Ketoacyl- Acyl Carrier Protein Synthase I Is Crucial for Fatty Acid Synthesis and Plays a Role in Chloroplast Division and Embryo Development	Plant Cell	22	3726-3744	http://www.ncbi.nlm.nih.gov/pubmed/21081696	21081696
Fatty Acid Elongation, Desaturation & Export From Plastid
At1g08510	fatb	Fatty Acid Elongation, Desaturation & Export From Plastid; Prokaryotic Galactolipid, Sulfolipid, & Phospholipid Synthesis 1	Acyl-ACP Thioesterase B	FATB	3.1.2.14	10	Acyl-ACP Thioesterase B	FatB	Mutant Char.; Heterol Exp'n.		Embryo defective; Cotyledon	Bonaventure, G., Salas, J.J., Pollard, M.R., and Ohlrogge, J.B.	2003	Disruption of the FATB gene in Arabidopsis demonstrates an essential role of saturated fatty acids in plant growth	Plant Cell	15	1020-1033	http://www.ncbi.nlm.nih.gov/pubmed/12671095	12671095
At1g43800	sad6	Fatty Acid Elongation, Desaturation & Export From Plastid; Prokaryotic Galactolipid, Sulfolipid, & Phospholipid Synthesis 1	Stearoyl-ACP Desaturase	SAD	1.14.19.2	7	Stearoyl-ACP Desaturase	DES6	Seq. Similarity	Increases the levels of unsaturated fatty acids in crown galls under hypoxia and drought stress conditions.		Klinkenberg, J., Faist, H., Saupe, S., Lambertz, S., Krischke, M., Stingl, N., Fekete, A., Mueller, M.J., Feussner, I., Hedrich, R., and Deeken, R.	2014	Two Fatty Acid Desaturases, STEAROYL-ACYL CARRIER PROTEIN Delta(9)-DESATURASE6 and FATTY ACID DESATURASE3, Are Involved in Drought and Hypoxia Stress Signaling in Arabidopsis Crown Galls	Plant Physiology	164	570-583	http://www.ncbi.nlm.nih.gov/pubmed/24368335	24368335
At1g74960	fab1, kas2	Fatty Acid Elongation, Desaturation & Export From Plastid	Ketoacyl-ACP Synthase II	KASII	2.3.1.179	3	Ketoacyl-ACP Synthase II	KASII	Mutant Char.; RNAi lines; Seq. Similarity	Seq. Similarity to E. coli KASII	Null: Embryo lethal; Preglobular / Globular; Knockdown: Elevated 16:0 fatty acid levels; Sensitive to low temperature	Wu, J.R., James, D.W., Dooner, H.K., and Browse, J.	1994	A MUTANT OF ARABIDOPSIS DEFICIENT IN THE ELONGATION OF PALMITIC ACID	Plant Physiology	106	143-150	http://www.ncbi.nlm.nih.gov/pubmed/12232312	12232312	Carlsson, A.S., LaBrie, S.T., Kinney, A.J., von Wettstein-Knowles, P., Browse, J.	2002	A KAS2 cDNA complements the phenotypes of the Arabidopsis fab1 mutant that differs in a single residue bordering the substrate binding pocket.	Plant Journal	29	761-770	http://www.ncbi.nlm.nih.gov/pubmed/12148534	12148534
At2g43710	fab2, ssi2, fad1	Fatty Acid Elongation, Desaturation & Export From Plastid; Prokaryotic Galactolipid, Sulfolipid, & Phospholipid Synthesis 1	Stearoyl-ACP Desaturase	SAD	1.14.19.2	7	Stearoyl-ACP Desaturase	FAB2	Mutant Char.; Heterol Exp'n.	The increase in leaf stearate in fab2 varies developmentally, and the largest increase occurrs in young leaves, where stearate accounts for almost 20% of total leaf fatty acids. The fatty acid composition of leaf lipids isolated from the fab2 mutant shows increased stearate in all the major glycerolipids of both the chloroplast and extrachloroplast membranes. Although the stearate content is incr…	Necrotic lesions; Resistant to Phytophthora parasitica	Lightner, J., Wu, J.R., and Browse, J.	1994	A MUTANT OF ARABIDOPSIS WITH INCREASED LEVELS OF STEARIC-ACID	Plant Physiology	106	1443-1451	http://www.ncbi.nlm.nih.gov/pubmed/12232421	12232421
Prokaryotic Galactolipid, Sulfolipid, & Phospholipid Synthesis
At1g08510	fatb	Fatty Acid Elongation, Desaturation & Export From Plastid; Prokaryotic Galactolipid, Sulfolipid, & Phospholipid Synthesis 1	Acyl-ACP Thioesterase B	FATB	3.1.2.14	10	Acyl-ACP Thioesterase B	FatB	Mutant Char.; Heterol Exp'n.		Embryo defective; Cotyledon	Bonaventure, G., Salas, J.J., Pollard, M.R., and Ohlrogge, J.B.	2003	Disruption of the FATB gene in Arabidopsis demonstrates an essential role of saturated fatty acids in plant growth	Plant Cell	15	1020-1033	http://www.ncbi.nlm.nih.gov/pubmed/12671095	12671095
At1g08640	cjd1	Prokaryotic Galactolipid, Sulfolipid, & Phospholipid Synthesis 2	?? a chloroplast membrane protein with a DnaJ-like domain				Chloroplast J-like Domain 1	CJD1	Mutant Char.; In vitro assay	chloroplast membrane protein		Ajjawi, I., Coku, A., Froehlich, J.E., Yang, Y., Osteryoung, K.W., Benning, C., and Last, R.L.	2011	A J-Like Protein Influences Fatty Acid Composition of Chloroplast Lipids in Arabidopsis	Plos One	6	0	http://www.ncbi.nlm.nih.gov/pubmed/22028775	22028775
At1g15080	lpp2	Prokaryotic Galactolipid, Sulfolipid, & Phospholipid Synthesis 1;Eukaryotic Galactolipid & Sulfolipid Synthesis;Phospholipid Signaling	Phosphatidate Phosphatase	PP	3.1.3.4	28	Phosphatidate Phosphatase	LPP2	Mutant Char.; Heterol Exp'n.	Heterologous protein exhibits both PA and DGPP phosphatase activity(Ref1), mutant accumulates PA during germination and is hypersensitive to ABA (Ref2)		Katagiri, T., Ishiyama, K., Kato, T., Tabata, S., Kobayashi, M., and Shinozaki, K.	2005	An important role of phosphatidic acid in ABA signaling during germination in Arabidopsis thaliana	Plant Journal	43	107-117	http://www.ncbi.nlm.nih.gov/pubmed/15960620	15960620
At1g19220	arf19	Prokaryotic Galactolipid, Sulfolipid, & Phospholipid Synthesis	auxin response factor	ARF	NA		AUXIN RESPONSE FACTOR,INDOLE-3-ACETIC ACID INDUCIBLE	ARF19/ARF11/IAA22	Mutant Char.	Pi stress-induced accumulation ofDGDGand SQDGwas suppressed in arf7arf19 mutant.	Insensitive to ethylene and IAA; Resistant to 2,4-D and sirtinol (activator of auxin signaling); Heterozygotes: Intermediate 2,4-D resistance phenotype	Narise, T., Kobayashi, K., Baba, S., Shimojima, M., Masuda, S., Fukaki, H., and Ohta, H.	2010	Involvement of auxin signaling mediated by IAA14 and ARF7/19 in membrane lipid remodeling during phosphate starvation	Plant Molecular Biology	72	533-544	http://www.ncbi.nlm.nih.gov/pubmed/20043234	20043234
At1g32200	act1, ats1	Prokaryotic Galactolipid, Sulfolipid, & Phospholipid Synthesis 1	Glycerol-3-Phosphate Acyltransferase	GPAT	2.3.1.15	20,209	Glycerol-3-Phosphate Acyltransferase	ATS1/ACT1	Mutant Char.; Heterol Exp'n.	Originally isolated point mutants are leaky, allowing synthesis of PG through the prokaryotic pathway, whereas TDNA insertion loss of function mutations are embryo lethal	Strong knockdown: Rosette lethal; Weak knockdown: Dwarf; Reduced fertility	Kunst, L., Browse, J., and Somerville, C.	1988	ALTERED REGULATION OF LIPID BIOSYNTHESIS IN A MUTANT OF ARABIDOPSIS DEFICIENT IN CHLOROPLAST GLYCEROL-3-PHOSPHATE ACYLTRANSFERASE ACTIVITY	Proceedings of the National Academy of Sciences of the United States of America	85	4143-4147	http://www.ncbi.nlm.nih.gov/pubmed/16593939	16593939
At1g43800	sad6	Fatty Acid Elongation, Desaturation & Export From Plastid; Prokaryotic Galactolipid, Sulfolipid, & Phospholipid Synthesis 1	Stearoyl-ACP Desaturase	SAD	1.14.19.2	7	Stearoyl-ACP Desaturase	DES6	Seq. Similarity	Increases the levels of unsaturated fatty acids in crown galls under hypoxia and drought stress conditions.		Klinkenberg, J., Faist, H., Saupe, S., Lambertz, S., Krischke, M., Stingl, N., Fekete, A., Mueller, M.J., Feussner, I., Hedrich, R., and Deeken, R.	2014	Two Fatty Acid Desaturases, STEAROYL-ACYL CARRIER PROTEIN Delta(9)-DESATURASE6 and FATTY ACID DESATURASE3, Are Involved in Drought and Hypoxia Stress Signaling in Arabidopsis Crown Galls	Plant Physiology	164	570-583	http://www.ncbi.nlm.nih.gov/pubmed/24368335	24368335
At2g01180	lpp1	Prokaryotic Galactolipid, Sulfolipid, & Phospholipid Synthesis 1;Eukaryotic Galactolipid & Sulfolipid Synthesis;Phospholipid Signaling	Phosphatidate Phosphatase	PP	3.1.3.4	28	Phosphatidate Phosphatase	LPP1	Heterol Exp'n.	Heterologous protein exhibits both PA and DGPP phosphatase activity		Pierrugues, O., Brutesco, C., Oshiro, J., Gouy, M., Deveaux, Y., Carman, G.M., Thuriaux, P., and Kazmaier, M.	2001	Lipid phosphate phosphatases in Arabidopsis - Regulation of the AtLPP1 gene in response to stress	Journal of Biological Chemistry	276	20300-20308	http://www.ncbi.nlm.nih.gov/pubmed/11278556	11278556
At2g11810	mgd3	Prokaryotic Galactolipid, Sulfolipid, & Phospholipid Synthesis 2;Eukaryotic Galactolipid & Sulfolipid Synthesis	Monogalactosyldiacylglycerol Synthase	MGDGS	2.4.1.46	29	Monogalactosyldiacylglycerol Synthase	MGD3	Mutant Char.; Heterol Exp'n.	MGDG Synthase Type B, involved in lipid membrane remodeling during -P		Kobayashi, K., Awai, K., Nakamura, M., Nagatani, A., Masuda, T., and Ohta, H.	2009	Type-B monogalactosyldiacylglycerol synthases are involved in phosphate starvation-induced lipid remodeling, and are crucial for low-phosphate adaptation	Plant Journal	57	322-331	http://www.ncbi.nlm.nih.gov/pubmed/18808455	18808455
At2g20570	glk1	Prokaryotic Galactolipid, Sulfolipid, & Phospholipid Synthesis	golden2-like	GLK	NA		Golden2-like,GBF'S PRO-RICH REGION-INTERACTING FACTOR	GLK1,GPRI1	Mutant Char.;in-planta Overexp'n.	Galactolipid-synthesis genes,and particularly that of DGD1 under continuous light, was strongly affected by the activities of the GOLDEN2-LIKE 1.		Kobayashi, K., Fujii, S., Sasaki, D., Baba, S., Ohta, H., Masuda, T., and Wada, H.	2014	Transcriptional regulation of thylakoid galactolipid biosynthesis coordinated with chlorophyll biosynthesis during the development of chloroplasts in Arabidopsis	Frontiers in Plant Science	5	272	http://www.ncbi.nlm.nih.gov/pubmed/24966866	24966866
At2g43710	fab2, ssi2, fad1	Fatty Acid Elongation, Desaturation & Export From Plastid; Prokaryotic Galactolipid, Sulfolipid, & Phospholipid Synthesis 1	Stearoyl-ACP Desaturase	SAD	1.14.19.2	7	Stearoyl-ACP Desaturase	FAB2	Mutant Char.; Heterol Exp'n.	The increase in leaf stearate in fab2 varies developmentally, and the largest increase occurrs in young leaves, where stearate accounts for almost 20% of total leaf fatty acids. The fatty acid composition of leaf lipids isolated from the fab2 mutant shows increased stearate in all the major glycerolipids of both the chloroplast and extrachloroplast membranes. Although the stearate content is incr…	Necrotic lesions; Resistant to Phytophthora parasitica	Lightner, J., Wu, J.R., and Browse, J.	1994	A MUTANT OF ARABIDOPSIS WITH INCREASED LEVELS OF STEARIC-ACID	Plant Physiology	106	1443-1451	http://www.ncbi.nlm.nih.gov/pubmed/12232421	12232421
At3g06510	sfr2	Prokaryotic Galactolipid, Sulfolipid, & Phospholipid Synthesis 2;Eukaryotic Galactolipid & Sulfolipid Synthesis	Galactolipid:galactolipid galactosyltransferase	GGGT	unknown	0	galactolipid:galactolipid galactosyltransferase	SFR2	Mutant Char.; Heterol Exp'n.	Specific hydrolytic activity against beta-d-glucosides	Sensitive to freezing	Thorlby, G., Fourrier, N., and Warren, G.	2004	The sensitive to freezing2 gene, required for freezing tolerance in Arabidopsis thaliana, encodes a beta-Glucosidase	Plant Cell	16	2192-2203	http://www.ncbi.nlm.nih.gov/pubmed/15258268	15258268
At3g11170	fad7, fadd	Prokaryotic Galactolipid, Sulfolipid, & Phospholipid Synthesis 2;Eukaryotic Galactolipid & Sulfolipid Synthesis	Linoleate Desaturase	FAD7	1.14.99.*	27	Linoleate Desaturase	FAD7	Mutant Char.; Comple. of mutant	delta13-desaturase active on PG, MGDG, DGDG, SQDG	Decreased dienoic fatty acid desaturation in chloroplast lipids	Browse, J., McCourt, P., and Somerville, C.R.	1986	A MUTANT OF ARABIDOPSIS DEFICIENT IN C18-3 AND C16-3 LEAF LIPIDS	Plant Physiology	81	859-864	http://www.ncbi.nlm.nih.gov/pubmed/16664915	16664915
At3g11670	dgd1	Prokaryotic Galactolipid, Sulfolipid, & Phospholipid Synthesis 2;Eukaryotic Galactolipid & Sulfolipid Synthesis	Digalactosyldiacylglycerol Synthase	DGDGS	2.4.1.241	31	Digalactosyldiacylglycerol Synthase	DGD1	Mutant Char.; Heterol Exp'n.	Major DGDG synthase	Pale green seeds and seedlings	Dormann, P., Hoffmannbenning, S., Balbo, I., and Benning, C.	1995	ISOLATION AND CHARACTERIZATION OF AN ARABIDOPSIS MUTANT DEFICIENT IN THE THYLAKOID LIPID DIGALACTOSYL DIACYLGLYCEROL	Plant Cell	7	1801-1810	http://www.ncbi.nlm.nih.gov/pubmed/8535135	8535135
At3g15850	fad5, ads3, fadb	Prokaryotic Galactolipid, Sulfolipid, & Phospholipid Synthesis 2	FAD5-like Desaturase	FAD5 like (ADS)	1.14.99.*	30	MGDG Desaturase (palmitate-specific)	FAD5/ADS3	Mutant Char.; Heterol Exp'n.	Palmitoyl-Monogalactosyldiacylglycerol ∆7-deaturase	Reduced thylakoid membrane unsaturation	Kunst, L., Browse, J., and Somerville, C.	1989	A MUTANT OF ARABIDOPSIS DEFICIENT IN DESATURATION OF PALMITIC ACID IN LEAF LIPIDS	Plant Physiology	90	943-947	http://www.ncbi.nlm.nih.gov/pubmed/16666902	16666902
At3g50920	lppε1	Prokaryotic Galactolipid, Sulfolipid, & Phospholipid Synthesis 1;Eukaryotic Galactolipid & Sulfolipid Synthesis;Phospholipid Signaling	Phosphatidate Phosphatase	PP	3.1.3.4	28	Phosphatidate Phosphatase	LPP epsilon1	Mutant Char.; Heterol Exp'n.	Plastidial localization, double mutant lppε1lppε2 no change in bulk glycerolipid metabolism		Nakamura, Y., Tsuchiya, M., and Ohta, H.	2007	Plastidic phosphatidic acid phosphatases identified in a distinct subfamily of lipid phosphate phosphatases with prokaryotic origin	Journal of Biological Chemistry	282	29013-29021	http://www.ncbi.nlm.nih.gov/pubmed/17652095	17652095
At3g56040	ugp3	Prokaryotic Galactolipid, Sulfolipid, & Phospholipid Synthesis 2	UDP-Glucose Pyrophosphorylase	UGP	2.7.7.9	189	UDP-Glucose Pyrophosphorylase	UGPase, UGP3	Mutant Char.; Heterol Exp'n.	Plastidial UDP-Glucose Pyrophosphorylase involved in Sulfolipid Biosynthesis	Complete loss of sulfolipid accumulation; No other phenotypes detected	Okazaki, Y., Shimojima, M., Sawada, Y., Toyooka, K., Narisawa, T., Mochida, K., Tanaka, H., Matsuda, F., Hirai, A., Hirai, M.Y., Ohta, H., and Saito, K.	2009	A Chloroplastic UDP-Glucose Pyrophosphorylase from Arabidopsis Is the Committed Enzyme for the First Step of Sulfolipid Biosynthesis	Plant Cell	21	892-909	http://www.ncbi.nlm.nih.gov/pubmed/19286968	19286968
At4g00550	dgd2	Prokaryotic Galactolipid, Sulfolipid, & Phospholipid Synthesis 2;Eukaryotic Galactolipid & Sulfolipid Synthesis	Digalactosyldiacylglycerol Synthase	DGDGS	2.4.1.241	31	Digalactosyldiacylglycerol Synthase	DGD2	Mutant Char.; Heterol Exp'n.	Upregulated during -P		Kelly, A.A., and Dormann, P.	2002	DGD2, an Arabidopsis gene encoding a UDP-galactose-dependent digalactosyldiacylglycerol synthase is expressed during growth under phosphate-limiting conditions	Journal of Biological Chemistry	277	1166-1173	http://www.ncbi.nlm.nih.gov/pubmed/11696551	11696551
At4g02510	ppi2, toc159	Prokaryotic Galactolipid, Sulfolipid, & Phospholipid Synthesis 2	translocon at the outer envelope membrane of chloroplasts	TOC	NA		plastid protein import 2	TOC159	Mutant Char.;	required for the import of proteins necessary for chloroplast biogenesis	Seedling lethal; Albino	Afitlhile, M., Workman, S., Duffield, K., Sprout, D., and Berhow, M.	2013	A mutant of the Arabidopsis thaliana TOC159 gene accumulates reduced levels of linolenic acid and monogalactosyldiacylglycerol	Plant Physiology and Biochemistry	73	344-350	http://www.ncbi.nlm.nih.gov/pubmed/24184455	24184455
At4g04930		Prokaryotic Galactolipid, Sulfolipid, & Phospholipid Synthesis 2	Dihydrosphingosine Delta-4 Desaturase	DSD	1.14.99.*	198	sphingolipid Δ4-desaturase		Mutant Char.; Heterol Exp'n.	Insertional mutagenesis of the Arabidopsis sphingolipid D4-desaturase doesnot result in any phenotypic alterations to growth or development. But the absence of Δ4-unsaturated sphingolipids in floral tissue, resulting in the reduced accumulation of glucosylceramides.		Michaelson, L.V., Zauner, S., Markham, J.E., Haslam, R.P., Desikan, R., Mugford, S., Albrecht, S., Warnecke, D., Sperling, P., Heinz, E., and Napier, J.A.	2009	Functional Characterization of a Higher Plant Sphingolipid Delta 4-Desaturase: Defining the Role of Sphingosine and Sphingosine-1-Phosphate in Arabidopsis	Plant Physiol	149	487-498	http://www.ncbi.nlm.nih.gov/pubmed/18978071	18978071
At4g14070	aae15	Fatty Acid Synthesis; Prokaryotic Galactolipid, Sulfolipid, & Phospholipid Synthesis 1	Acyl-ACP Synthetase	AAS	6.2.1.20	18	Acyl-ACP Synthetase	AAE15	Mutant Char.		Reduced 14C fatty acid elongation; No other phenotypes detected	Koo, A.J.K., Fulda, M., Browse, J., and Ohlrogge, J.B.	2005	Identification of a plastid acyl-acyl carrier protein synthetase in Arabidopsis and its role in the activation and elongation of exogenous fatty acids	Plant Journal	44	620-632	http://www.ncbi.nlm.nih.gov/pubmed/16262711	16262711
At4g27030	fad4	Prokaryotic Galactolipid, Sulfolipid, & Phospholipid Synthesis 2	FAD4-like Desaturase	FAD4 like	1.14.99.*	25	Phosphatidylglycerol Desaturase	FAD4	Mutant Char.		Abnormal fatty acid composition; Elevated palmitic acid levels	Browse, J., McCourt, P., and Somerville, C.	1985	A MUTANT OF ARABIDOPSIS LACKING A CHLOROPLAST-SPECIFIC LIPID	Science	227	763-765	http://www.ncbi.nlm.nih.gov/pubmed/17796728	17796728
At4g30580	emb1995, ats2, lpaat	Prokaryotic Galactolipid, Sulfolipid, & Phospholipid Synthesis 1	1-Acylglycerol-3-Phosphate Acyltransferase	LPAAT	2.3.1.51	21	1-acylglycerol-3-phosphate acyltransferase	LPAAT1	Mutant Char.; Comple. of E. coli mutant; Heterol Exp'n.		Embryo defective; Cotyledon	Tzafrir, I., Pena-Muralla, R., Dickerman, A., Berg, M., Rogers, R., Hutchens, S., Sweeney, T.C., McElver, J., Aux, G., Patton, D., and Meinke, D.	2004	Identification of genes required for embryo development in Arabidopsis	Plant Physiology	135	1206-1220	http://www.ncbi.nlm.nih.gov/pubmed/15266054	15266054
At4g30950	fad6, fadc	Prokaryotic Galactolipid, Sulfolipid, & Phospholipid Synthesis 2	Oleate Desaturase	FAD6	1.14.99.*	26	Oleate Desaturase	FAD6	Mutant Char.; Comple. of mutant	delta10-desaturase, active on PG, MGDG, DGDG, SQDG	Chlorotic leaves and slow growth at low temperature; Sensitive to salt stress; Low trienoic fatty acid levels; Elevated monounsaturated fatty acid levels	Browse, J., Kunst, L., Anderson, S., Hugly, S., and Somerville, C.	1989	A MUTANT OF ARABIDOPSIS DEFICIENT IN THE CHLOROPLAST 16-1/18-1 DESATURASE	Plant Physiology	90	522-529	http://www.ncbi.nlm.nih.gov/pubmed/16666802	16666802
At4g31780	mgd1, emb2797, mgda	Prokaryotic Galactolipid, Sulfolipid, & Phospholipid Synthesis 2;Eukaryotic Galactolipid & Sulfolipid Synthesis	Monogalactosyldiacylglycerol Synthase	MGDGS	2.4.1.46	29	Monogalactosyldiacylglycerol Synthase	MGD1	Mutant Char.; Heterol Exp'n.	MGDG Synthase Type A, major MGDG synthase	Null: Embryo defective; Globular; Knockdown: Yellow-green	Jarvis, P., Dormann, P., Peto, C.A., Lutes, J., Benning, C., and Chory, J.	2000	Galactolipid deficiency and abnormal chloroplast development in the Arabidopsis MGD synthase 1 mutant	Proceedings of the National Academy of Sciences of the United States of America	97	8175-8179	http://www.ncbi.nlm.nih.gov/pubmed/10869420	10869420
At4g33030	sqd1	Prokaryotic Galactolipid, Sulfolipid, & Phospholipid Synthesis 2;Eukaryotic Galactolipid & Sulfolipid Synthesis	UDP-Sulfoquinovose Synthase	SQS	3.13.1.1	32	UDP-Sulfoquinovose Synthase	SQD1	Heterol Exp'n.	Required for sulfolipid biosynthesis	Low sulfolipid levels; No other phenotypes detected	Essigmann, B., Guler, S., Narang, R.A., Linke, D., and Benning, C.	1998	Phosphate availability affects the thylakoid lipid composition and the expression of SQD1, a gene required for sulfolipid biosynthesis in Arabidopsis thaliana	Proceedings of the National Academy of Sciences of the United States of America	95	1950-1955	http://www.ncbi.nlm.nih.gov/pubmed/9465123	9465123
At5g01220	sqd2	Prokaryotic Galactolipid, Sulfolipid, & Phospholipid Synthesis 2;Eukaryotic Galactolipid & Sulfolipid Synthesis	UDP-sulfoquinovose:DAG sulfoquinovosyltransferase	SLS	unknown	33	UDP-sulfoquinovose:DAG sulfoquinovosyltransferase	SQD2	Mutant Char.; Heterol Exp'n.	Encodes the sulfoquinovosyltransferase catalyzing the second step of sulfolipid biosynthesis.	Sensitive to limited phosphate; Low sulfolipid levels	Yu, B., Xu, C.C., and Benning, C.	2002	Arabidopsis disrupted in SQD2 encoding sulfolipid synthase is impaired in phosphate-limited growth	Proceedings of the National Academy of Sciences of the United States of America	99	5732-5737	http://www.ncbi.nlm.nih.gov/pubmed/11960029	11960029
At5g03080	lpp ν	Prokaryotic Galactolipid, Sulfolipid, & Phospholipid Synthesis 1;Eukaryotic Galactolipid & Sulfolipid Synthesis;Phospholipid Signaling	Phosphatidate Phosphatase	PP	3.1.3.4	28	Phosphatidate Phosphatase	LPP gamma	Mutant Char.; Heterol Exp'n.	Plastidial localization, double mutant lppε1lppε2 no change in bulk glycerolipid metabolism		Nakamura, Y., Tsuchiya, M., and Ohta, H.	2007	Plastidic phosphatidic acid phosphatases identified in a distinct subfamily of lipid phosphate phosphatases with prokaryotic origin	Journal of Biological Chemistry	282	29013-29021	http://www.ncbi.nlm.nih.gov/pubmed/17652095	17652095
At5g05580	fad8	Prokaryotic Galactolipid, Sulfolipid, & Phospholipid Synthesis 2;Eukaryotic Galactolipid & Sulfolipid Synthesis	Linoleate Desaturase	FAD8	1.14.99.*	27	Linoleate Desaturase	FAD8	Mutant Char.; Comple. of mutant	Second Chloroplast [omega]-3 Desaturase	Low trienoic acid levels	McConn, M., Hugly, S., Browse, J., and Somerville, C.	1994	A MUTATION AT THE FAD8 LOCUS OF ARABIDOPSIS IDENTIFIES A 2ND CHLOROPLAST OMEGA-3 DESATURASE	Plant Physiology	106	1609-1614	http://www.ncbi.nlm.nih.gov/pubmed/12232435	12232435
At5g20410	mgd2	Prokaryotic Galactolipid, Sulfolipid, & Phospholipid Synthesis 2;Eukaryotic Galactolipid & Sulfolipid Synthesis	Monogalactosyldiacylglycerol Synthase	MGDGS	2.4.1.46	29	Monogalactosyldiacylglycerol Synthase	MGD2	Mutant Char.; Heterol Exp'n.	MGDG Synthase Type B, involved in lipid membrane remodeling during -P		Kobayashi, K., Awai, K., Nakamura, M., Nagatani, A., Masuda, T., and Ohta, H.	2009	Type-B monogalactosyldiacylglycerol synthases are involved in phosphate starvation-induced lipid remodeling, and are crucial for low-phosphate adaptation	Plant Journal	57	322-331	http://www.ncbi.nlm.nih.gov/pubmed/18808456	18808456
At5g20730	arf7	Prokaryotic Galactolipid, Sulfolipid, & Phospholipid Synthesis	auxin response factor	ARF	NA		AUXIN RESPONSE FACTOR,BIPOSTO,INDOLE-3-ACETIC ACID INDUCIBLE,MASSUGU,NON-PHOTOTROPHIC HYPOCOTYL,TRANSPORT INHIBITOR RESPONSE	ARF7/BIP/IAA21/MSG1/NPH4/TIR5	Mutant Char.	Pi stress-induced accumulation ofDGDGand SQDGwas suppressed in arf7arf19 mutant.	Altered inflorescence gravitropism; Reduced phototropism	Narise, T., Kobayashi, K., Baba, S., Shimojima, M., Masuda, S., Fukaki, H., and Ohta, H.	2010	Involvement of auxin signaling mediated by IAA14 and ARF7/19 in membrane lipid remodeling during phosphate starvation	Plant Molecular Biology	72	533-544	http://www.ncbi.nlm.nih.gov/pubmed/20043234	20043234
At5g44190	glk2	Prokaryotic Galactolipid, Sulfolipid, & Phospholipid Synthesis	golden2-like	GLK	NA		Golden2-like,GBF'S PRO-RICH REGION-INTERACTING FACTOR	GLK2,GPRI2	Mutant Char.;in-planta Overexp'n.	Galactolipid-synthesis genes,and particularly that of DGD1 under continuous light, was strongly affected by the activities of the GOLDEN2-LIKE 2.	Pale green siliques	Kobayashi, K., Fujii, S., Sasaki, D., Baba, S., Ohta, H., Masuda, T., and Wada, H.	2014	Transcriptional regulation of thylakoid galactolipid biosynthesis coordinated with chlorophyll biosynthesis during the development of chloroplasts in Arabidopsis	Frontiers in Plant Science	5	272	http://www.ncbi.nlm.nih.gov/pubmed/24966866	24966866
At5g66450	lppε2	Prokaryotic Galactolipid, Sulfolipid, & Phospholipid Synthesis 1;Eukaryotic Galactolipid & Sulfolipid Synthesis;Phospholipid Signaling	Phosphatidate Phosphatase	PP	3.1.3.4	28	Phosphatidate Phosphatase	LPP epsilon2	Mutant Char.; Heterol Exp'n.	Plastidial localization, double mutant lppε1lppε2 no change in bulk glycerolipid metabolism		Nakamura, Y., Tsuchiya, M., and Ohta, H.	2007	Plastidic phosphatidic acid phosphatases identified in a distinct subfamily of lipid phosphate phosphatases with prokaryotic origin	Journal of Biological Chemistry	282	29013-29021	http://www.ncbi.nlm.nih.gov/pubmed/17652095	17652095
Eukaryotic Galactolipid & Sulfolipid Synthesis
At1g15080	lpp2	Prokaryotic Galactolipid, Sulfolipid, & Phospholipid Synthesis 1;Eukaryotic Galactolipid & Sulfolipid Synthesis;Phospholipid Signaling	Phosphatidate Phosphatase	PP	3.1.3.4	28	Phosphatidate Phosphatase	LPP2	Mutant Char.; Heterol Exp'n.	Heterologous protein exhibits both PA and DGPP phosphatase activity(Ref1), mutant accumulates PA during germination and is hypersensitive to ABA (Ref2)		Katagiri, T., Ishiyama, K., Kato, T., Tabata, S., Kobayashi, M., and Shinozaki, K.	2005	An important role of phosphatidic acid in ABA signaling during germination in Arabidopsis thaliana	Plant Journal	43	107-117	http://www.ncbi.nlm.nih.gov/pubmed/15960620	15960620
At2g01180	lpp1	Prokaryotic Galactolipid, Sulfolipid, & Phospholipid Synthesis 1;Eukaryotic Galactolipid & Sulfolipid Synthesis;Phospholipid Signaling	Phosphatidate Phosphatase	PP	3.1.3.4	28	Phosphatidate Phosphatase	LPP1	Heterol Exp'n.	Heterologous protein exhibits both PA and DGPP phosphatase activity		Pierrugues, O., Brutesco, C., Oshiro, J., Gouy, M., Deveaux, Y., Carman, G.M., Thuriaux, P., and Kazmaier, M.	2001	Lipid phosphate phosphatases in Arabidopsis - Regulation of the AtLPP1 gene in response to stress	Journal of Biological Chemistry	276	20300-20308	http://www.ncbi.nlm.nih.gov/pubmed/11278556	11278556
At2g11810	mgd3	Prokaryotic Galactolipid, Sulfolipid, & Phospholipid Synthesis 2;Eukaryotic Galactolipid & Sulfolipid Synthesis	Monogalactosyldiacylglycerol Synthase	MGDGS	2.4.1.46	29	Monogalactosyldiacylglycerol Synthase	MGD3	Mutant Char.; Heterol Exp'n.	MGDG Synthase Type B, involved in lipid membrane remodeling during -P		Kobayashi, K., Awai, K., Nakamura, M., Nagatani, A., Masuda, T., and Ohta, H.	2009	Type-B monogalactosyldiacylglycerol synthases are involved in phosphate starvation-induced lipid remodeling, and are crucial for low-phosphate adaptation	Plant Journal	57	322-331	http://www.ncbi.nlm.nih.gov/pubmed/18808455	18808455
At2g31360	ads2	Eukaryotic Galactolipid & Sulfolipid Synthesis	Acyl-CoA Desaturase-like	ADS	1.14.99.*	30	ACYL-LIPID DESATURASE	ADS2	Mutant Char.; Heterol Exp'n.	ads2 mutant plants appear similar to the wild type under standard growth conditions but display a dwarf and sterile phenotype when grown at 6°C. Fatty acid composition analysis demonstrated that ads2 mutant plants at 6°C have reduced levels of 16:1, 16:2, 16:3, and 18:3 and higher levels of 16:0 and 18:0 fatty acids compared with the wild type. In vitro expression in yeast shows desaturase activi…		Chen, M.J., and Thelen, J.J.	2013	ACYL-LIPID DESATURASE2 Is Required for Chilling and Freezing Tolerance in Arabidopsis	Plant Cell	25	1430-1444	http://www.ncbi.nlm.nih.gov/pubmed/23585650	23585650
At3g03530	npc4	Eukaryotic Galactolipid & Sulfolipid Synthesis	Phospholipase C (Non specific)	nsPLC	3.1.4.3	106	Phospholipase C (Non specific)	NPC4 (Non specific)	Mutant Char.; Heterol Exp'n.	Localized in the plasma membrane, DGDG BS is not compromised in the mutant during phospate deprivation	Sensitive to drought and salt; Insensitive to ABA	Peters, C., Li, M.Y., Narasimhan, R., Roth, M., Welti, R., and Wang, X.M.	2010	Nonspecific Phospholipase C NPC4 Promotes Responses to Abscisic Acid and Tolerance to Hyperosmotic Stress in Arabidopsis	Plant Cell	22	2642-2659	http://www.ncbi.nlm.nih.gov/pubmed/20699393	20699393
At3g03540	npc5	Eukaryotic Galactolipid & Sulfolipid Synthesis	Phospholipase C (Non specific)	nsPLC	3.1.4.3	106	Phospholipase C (Non specific)	NPC5 (Non specific)	Mutant Char.; Heterol Exp'n.	Cytosolic localization, involved in DGDG accumulation during phosphate deprivation in leaves		Gaude, N., Nakamura, Y., Scheible, W.R., Ohta, H., and Dormann, P.	2008	Phospholipase C5 (NPC5) is involved in galactolipid accumulation during phosphate limitation in leaves of Arabidopsis	Plant Journal	56	28-39	http://www.ncbi.nlm.nih.gov/pubmed/18564386	18564386
At3g05630	pldz2, pldp2, pdlz2	Eukaryotic Galactolipid & Sulfolipid Synthesis	Phospholipase D zeta	PLD zeta	3.1.4.4	109	Phospholipase D zeta	PLD zeta2	Mutant Char.	Upregulated during -P, involved in DGDG accumulation during phosphate deprivation in roots but not in shoots, also involved in vesicle trafficking and auxin response	Short roots with reduced gravitropism; Insensitive to auxin	Li, G., and Xue, H.W.	2007	Arabidopsis PLD zeta 2 regulates vesicle trafficking and is required for auxin response	Plant Cell	19	281-295	http://www.ncbi.nlm.nih.gov/pubmed/17259265	17259265
At3g06510	sfr2	Prokaryotic Galactolipid, Sulfolipid, & Phospholipid Synthesis 2;Eukaryotic Galactolipid & Sulfolipid Synthesis	Galactolipid:galactolipid galactosyltransferase	GGGT	unknown	0	galactolipid:galactolipid galactosyltransferase	SFR2	Mutant Char.; Heterol Exp'n.	Specific hydrolytic activity against beta-d-glucosides	Sensitive to freezing	Thorlby, G., Fourrier, N., and Warren, G.	2004	The sensitive to freezing2 gene, required for freezing tolerance in Arabidopsis thaliana, encodes a beta-Glucosidase	Plant Cell	16	2192-2203	http://www.ncbi.nlm.nih.gov/pubmed/15258268	15258268
At3g09560	pah1	Eukaryotic Galactolipid & Sulfolipid Synthesis	Phosphatidate Phosphatase	PP	3.1.3.4	28	Phosphatidate Phosphatase	PAH1	Mutant Char.; Heterol Exp; Comple. of yeast mutant	Seq. Similarity to yeast PAH1; Complements yeast PAP mutant; mutant characterization;pah1 pah2 double mutant has decreased soluble PAP activity and during phosphate starvation phospholipid remodelling to DGDG i decreased		Eastmond, P.J., Quettier, A.L., Kroon, J.T.M., Craddock, C., Adams, N., and Slabas, A.R.	2010	PHOSPHATIDIC ACID PHOSPHOHYDROLASE1 and 2 Regulate Phospholipid Synthesis at the Endoplasmic Reticulum in Arabidopsis	Plant Cell	22	2796-2811	http://www.ncbi.nlm.nih.gov/pubmed/20699392	20699392
At3g11170	fad7, fadd	Prokaryotic Galactolipid, Sulfolipid, & Phospholipid Synthesis 2;Eukaryotic Galactolipid & Sulfolipid Synthesis	Linoleate Desaturase	FAD7	1.14.99.*	27	Linoleate Desaturase	FAD7	Mutant Char.; Comple. of mutant	delta13-desaturase active on PG, MGDG, DGDG, SQDG	Decreased dienoic fatty acid desaturation in chloroplast lipids	Browse, J., McCourt, P., and Somerville, C.R.	1986	A MUTANT OF ARABIDOPSIS DEFICIENT IN C18-3 AND C16-3 LEAF LIPIDS	Plant Physiology	81	859-864	http://www.ncbi.nlm.nih.gov/pubmed/16664915	16664915
At3g11670	dgd1	Prokaryotic Galactolipid, Sulfolipid, & Phospholipid Synthesis 2;Eukaryotic Galactolipid & Sulfolipid Synthesis	Digalactosyldiacylglycerol Synthase	DGDGS	2.4.1.241	31	Digalactosyldiacylglycerol Synthase	DGD1	Mutant Char.; Heterol Exp'n.	Major DGDG synthase	Pale green seeds and seedlings	Dormann, P., Hoffmannbenning, S., Balbo, I., and Benning, C.	1995	ISOLATION AND CHARACTERIZATION OF AN ARABIDOPSIS MUTANT DEFICIENT IN THE THYLAKOID LIPID DIGALACTOSYL DIACYLGLYCEROL	Plant Cell	7	1801-1810	http://www.ncbi.nlm.nih.gov/pubmed/8535135	8535135
At3g50920	lppε1	Prokaryotic Galactolipid, Sulfolipid, & Phospholipid Synthesis 1;Eukaryotic Galactolipid & Sulfolipid Synthesis;Phospholipid Signaling	Phosphatidate Phosphatase	PP	3.1.3.4	28	Phosphatidate Phosphatase	LPP epsilon1	Mutant Char.; Heterol Exp'n.	Plastidial localization, double mutant lppε1lppε2 no change in bulk glycerolipid metabolism		Nakamura, Y., Tsuchiya, M., and Ohta, H.	2007	Plastidic phosphatidic acid phosphatases identified in a distinct subfamily of lipid phosphate phosphatases with prokaryotic origin	Journal of Biological Chemistry	282	29013-29021	http://www.ncbi.nlm.nih.gov/pubmed/17652095	17652095
At4g00550	dgd2	Prokaryotic Galactolipid, Sulfolipid, & Phospholipid Synthesis 2;Eukaryotic Galactolipid & Sulfolipid Synthesis	Digalactosyldiacylglycerol Synthase	DGDGS	2.4.1.241	31	Digalactosyldiacylglycerol Synthase	DGD2	Mutant Char.; Heterol Exp'n.	Upregulated during -P		Kelly, A.A., and Dormann, P.	2002	DGD2, an Arabidopsis gene encoding a UDP-galactose-dependent digalactosyldiacylglycerol synthase is expressed during growth under phosphate-limiting conditions	Journal of Biological Chemistry	277	1166-1173	http://www.ncbi.nlm.nih.gov/pubmed/11696551	11696551
At4g31780	mgd1, emb2797, mgda	Prokaryotic Galactolipid, Sulfolipid, & Phospholipid Synthesis 2;Eukaryotic Galactolipid & Sulfolipid Synthesis	Monogalactosyldiacylglycerol Synthase	MGDGS	2.4.1.46	29	Monogalactosyldiacylglycerol Synthase	MGD1	Mutant Char.; Heterol Exp'n.	MGDG Synthase Type A, major MGDG synthase	Null: Embryo defective; Globular; Knockdown: Yellow-green	Jarvis, P., Dormann, P., Peto, C.A., Lutes, J., Benning, C., and Chory, J.	2000	Galactolipid deficiency and abnormal chloroplast development in the Arabidopsis MGD synthase 1 mutant	Proceedings of the National Academy of Sciences of the United States of America	97	8175-8179	http://www.ncbi.nlm.nih.gov/pubmed/10869420	10869420
At4g33030	sqd1	Prokaryotic Galactolipid, Sulfolipid, & Phospholipid Synthesis 2;Eukaryotic Galactolipid & Sulfolipid Synthesis	UDP-Sulfoquinovose Synthase	SQS	3.13.1.1	32	UDP-Sulfoquinovose Synthase	SQD1	Heterol Exp'n.	Required for sulfolipid biosynthesis	Low sulfolipid levels; No other phenotypes detected	Essigmann, B., Guler, S., Narang, R.A., Linke, D., and Benning, C.	1998	Phosphate availability affects the thylakoid lipid composition and the expression of SQD1, a gene required for sulfolipid biosynthesis in Arabidopsis thaliana	Proceedings of the National Academy of Sciences of the United States of America	95	1950-1955	http://www.ncbi.nlm.nih.gov/pubmed/9465123	9465123
At5g01220	sqd2	Prokaryotic Galactolipid, Sulfolipid, & Phospholipid Synthesis 2;Eukaryotic Galactolipid & Sulfolipid Synthesis	UDP-sulfoquinovose:DAG sulfoquinovosyltransferase	SLS	unknown	33	UDP-sulfoquinovose:DAG sulfoquinovosyltransferase	SQD2	Mutant Char.; Heterol Exp'n.	Encodes the sulfoquinovosyltransferase catalyzing the second step of sulfolipid biosynthesis.	Sensitive to limited phosphate; Low sulfolipid levels	Yu, B., Xu, C.C., and Benning, C.	2002	Arabidopsis disrupted in SQD2 encoding sulfolipid synthase is impaired in phosphate-limited growth	Proceedings of the National Academy of Sciences of the United States of America	99	5732-5737	http://www.ncbi.nlm.nih.gov/pubmed/11960029	11960029
At5g03080	lpp ν	Prokaryotic Galactolipid, Sulfolipid, & Phospholipid Synthesis 1;Eukaryotic Galactolipid & Sulfolipid Synthesis;Phospholipid Signaling	Phosphatidate Phosphatase	PP	3.1.3.4	28	Phosphatidate Phosphatase	LPP gamma	Mutant Char.; Heterol Exp'n.	Plastidial localization, double mutant lppε1lppε2 no change in bulk glycerolipid metabolism		Nakamura, Y., Tsuchiya, M., and Ohta, H.	2007	Plastidic phosphatidic acid phosphatases identified in a distinct subfamily of lipid phosphate phosphatases with prokaryotic origin	Journal of Biological Chemistry	282	29013-29021	http://www.ncbi.nlm.nih.gov/pubmed/17652095	17652095
At5g05580	fad8	Prokaryotic Galactolipid, Sulfolipid, & Phospholipid Synthesis 2;Eukaryotic Galactolipid & Sulfolipid Synthesis	Linoleate Desaturase	FAD8	1.14.99.*	27	Linoleate Desaturase	FAD8	Mutant Char.; Comple. of mutant	Second Chloroplast [omega]-3 Desaturase	Low trienoic acid levels	McConn, M., Hugly, S., Browse, J., and Somerville, C.	1994	A MUTATION AT THE FAD8 LOCUS OF ARABIDOPSIS IDENTIFIES A 2ND CHLOROPLAST OMEGA-3 DESATURASE	Plant Physiology	106	1609-1614	http://www.ncbi.nlm.nih.gov/pubmed/12232435	12232435
At5g20410	mgd2	Prokaryotic Galactolipid, Sulfolipid, & Phospholipid Synthesis 2;Eukaryotic Galactolipid & Sulfolipid Synthesis	Monogalactosyldiacylglycerol Synthase	MGDGS	2.4.1.46	29	Monogalactosyldiacylglycerol Synthase	MGD2	Mutant Char.; Heterol Exp'n.	MGDG Synthase Type B, involved in lipid membrane remodeling during -P		Kobayashi, K., Awai, K., Nakamura, M., Nagatani, A., Masuda, T., and Ohta, H.	2009	Type-B monogalactosyldiacylglycerol synthases are involved in phosphate starvation-induced lipid remodeling, and are crucial for low-phosphate adaptation	Plant Journal	57	322-331	http://www.ncbi.nlm.nih.gov/pubmed/18808456	18808456
At5g66450	lppε2	Prokaryotic Galactolipid, Sulfolipid, & Phospholipid Synthesis 1;Eukaryotic Galactolipid & Sulfolipid Synthesis;Phospholipid Signaling	Phosphatidate Phosphatase	PP	3.1.3.4	28	Phosphatidate Phosphatase	LPP epsilon2	Mutant Char.; Heterol Exp'n.	Plastidial localization, double mutant lppε1lppε2 no change in bulk glycerolipid metabolism		Nakamura, Y., Tsuchiya, M., and Ohta, H.	2007	Plastidic phosphatidic acid phosphatases identified in a distinct subfamily of lipid phosphate phosphatases with prokaryotic origin	Journal of Biological Chemistry	282	29013-29021	http://www.ncbi.nlm.nih.gov/pubmed/17652095	17652095
Eukaryotic Phospholipid Synthesis & Editing
At1g04010	psat1, erp1	Eukaryotic Phospholipid Synthesis & Editing	Phospholipid : Acyl acceptor Acyltransferase	PLAT	unknown	181	phospholipid:sterol acyltransferase	PSAT	Mutant Char.		Early leaf senescence; Low sterol ester content in leaves and seeds	Bouvier-Nave, P., Berna, A., Noiriel, A., Compagnon, V., Carlsson, A.S., Banas, A., Stymne, S., and Schaller, H.	2010	Involvement of the Phospholipid Sterol Acyltransferase1 in Plant Sterol Homeostasis and Leaf Senescence	Plant Physiology	152	107-119	http://www.ncbi.nlm.nih.gov/pubmed/19923239	19923239
At1g12640	lpcat1	Triacylglycerol Biosynthesis; Eukaryotic Phospholipid Synthesis & Editing	1-Acylglycerol-3-Phosphocholine Acyltransferase	LPCAT	2.3.1.23	185	1-Acylglycerol-3-Phosphocholine Acyltransferase	LPLAT1/LPCAT1	Mutant Char.; Heterol Exp'n.; Seq. Similarity	single mutant has no seed phenotype, but double mutant lpcat1/lpcat2 show increased contents of VLCFAs and decreased PUFA in TAG		Xu, J.Y., Carlsson, A.S., Francis, T., Zhang, M., Hoffman, T., Giblin, M.E., and Taylor, D.C.	2012	Triacylglycerol synthesis by PDAT1 in the absence of DGAT1 activity is dependent on re-acylation of LPC by LPCAT2	Bmc Plant Biology	12	1530-1539	http://www.ncbi.nlm.nih.gov/pubmed/22233193	22233193	Bates, P.D., Fatihi, A., Snapp, A.R., Carlsson, A.S., Browse, J., and Lu, C.F.	2012	Acyl Editing and Headgroup Exchange Are the Major Mechanisms That Direct Polyunsaturated Fatty Acid Flux into Triacylglycerols	Plant Physiology	160	1530-1539	http://www.ncbi.nlm.nih.gov/pubmed/22932756	22932756
At1g15110	pss1	Eukaryotic Phospholipid Synthesis & Editing	Base-Exchange-type Phosphatidylserine Synthase	BE-PSS	2.7.8.*	49	Base-Exchange-type Phosphatidylserine Synthase	PSS1	Seq. Similarity; Heterol Exp'n.	Utilize PE when expressed in E. coli; Homologous to mamalian isoforms		Yamaoka, Y., Yu, Y.B., Mizoi, J., Fujiki, Y., Saito, K., Nishijima, M., Lee, Y., and Nishida, I.	2011	PHOSPHATIDYLSERINE SYNTHASE1 is required for microspore development in Arabidopsis thaliana	Plant Journal	67	648-661	http://www.ncbi.nlm.nih.gov/pubmed/21554450	21554450
At1g48600	pmeamt	Eukaryotic Phospholipid Synthesis & Editing	Phosphoethanolamine N-Methyltransferase	PEAMT	2.1.1.103	60	Phosphoethanolamine N-Methyltransferase	CPUORF31	Seq. Similarity	Seq. Similarity to At3g18000, highest expression in leaves	Abnormal phosphatidylmethylethanolamine levels; No other phenotypes detected	BeGora, M.D., Macleod, M.J.R., McCarry, B.E., Summers, P.S., and Weretilnyk, E.A.	2010	Identification of Phosphomethylethanolamine N-Methyltransferase from Arabidopsis and Its Role in Choline and Phospholipid Metabolism	Journal of Biological Chemistry	285	29147-29155	http://www.ncbi.nlm.nih.gov/pubmed/20650897	20650897
At1g62430	cds1	Eukaryotic Phospholipid Synthesis & Editing	CDP-DAG Synthase	CDP-DAGS	2.7.7.41	22	CDP-DAG Synthase	CDS1	Heterol Exp'n.			Zhou, Y.H., Peisker, H., Weth, A., Baumgartner, W., Dormann, P., and Frentzen, M.	2013	Extraplastidial cytidinediphosphate diacylglycerol synthase activity is required for vegetative development in Arabidopsis thaliana	Plant Journal	75	867-879	http://www.ncbi.nlm.nih.gov/pubmed/23711240	23711240
At1g63050	lpcat2	Triacylglycerol Biosynthesis; Eukaryotic Phospholipid Synthesis & Editing	1-Acylglycerol-3-Phosphocholine Acyltransferase	LPCAT	2.3.1.23	185	1-Acylglycerol-3-Phosphocholine Acyltransferase	LPLAT2/LPCAT2	Mutant Char.; Heterol Exp'n.; Seq. Similarity	Seq. Similarity to mammalian LPCATs, preference for PC but acts on other lysophospholipids in vitro; single mutant has no seed phenotype, but double mutant lpcat1/lpcat2 show increased contents of VLCFAs and decreased PUFA in TAG		Xu, J.Y., Carlsson, A.S., Francis, T., Zhang, M., Hoffman, T., Giblin, M.E., and Taylor, D.C.	2012	Triacylglycerol synthesis by PDAT1 in the absence of DGAT1 activity is dependent on re-acylation of LPC by LPCAT2	Bmc Plant Biology	12	1530-1539	http://www.ncbi.nlm.nih.gov/pubmed/22233193	22233193	Bates, P.D., Fatihi, A., Snapp, A.R., Carlsson, A.S., Browse, J., and Lu, C.F.	2012	Acyl Editing and Headgroup Exchange Are the Major Mechanisms That Direct Polyunsaturated Fatty Acid Flux into Triacylglycerols	Plant Physiology	160	1530-1539	http://www.ncbi.nlm.nih.gov/pubmed/22932756	22932756
At2g22240	mips2	Eukaryotic Phospholipid Synthesis & Editing	myo-inositol-3-phosphate synthase	MIPS	5.5.1.4	0	myo-inositol-3-phosphate synthase	MIPS2	yeast ino1 complementation	MYB96 controls wax biosynthetic genes by binding to promotoer elements.yeast ino1 complementation		Luo, Y., Qin, G.J., Zhang, J., Liang, Y., Song, Y.Q., Zhao, M.P., Tsuge, T., Aoyama, T., Liu, J.J., Gu, H.Y., and Qu, L.J.	2011	D-myo-Inositol-3-Phosphate Affects Phosphatidylinositol-Mediated Endomembrane Function in Arabidopsis and Is Essential for Auxin-Regulated Embryogenesis	Plant Cell	23	1352-1372	http://www.ncbi.nlm.nih.gov/pubmed/21505066	21505066
At2g26830		Eukaryotic Phospholipid Synthesis & Editing	Ethanolamine Kinase	EK	2.7.1.82	45	Ethanolamine Kinase	EK	Seq. Similarity	Seq. Similarity to EK from other organisms	Embryo defective; Globular	Tasseva, G., Richard, L., and Zachowski, A.	2004	Regulation of phosphatidylcholine biosynthesis under salt stress involves choline kinases in Arabidopsis thaliana	Febs Letters	566	115-120	http://www.ncbi.nlm.nih.gov/pubmed/15147879	15147879
At2g29980	fad3	Eukaryotic Phospholipid Synthesis & Editing	Linoleate Desaturase	FAD3	1.14.99.*	40	Linoleate Desaturase	FAD3	Mutant Char.; in-planta Overexp'n.		Abnormal fatty acid composition	Browse, J., McConn, M., James, D., and Miquel, M.	1993	MUTANTS OF ARABIDOPSIS DEFICIENT IN THE SYNTHESIS OF ALPHA-LINOLENATE - BIOCHEMICAL AND GENETIC-CHARACTERIZATION OF THE ENDOPLASMIC-RETICULUM LINOLEOYL DESATURASE	Journal of Biological Chemistry	268	16345-16351	http://www.ncbi.nlm.nih.gov/pubmed/8102138	8102138
At2g38670	pect1	Eukaryotic Phospholipid Synthesis & Editing	CTP:phosphorylethanolamine cytidyltransferase	PECT	2.7.7.14	47	CTP:phosphorylethanolamine cytidyltransferase	PECT1	Mutant Char.	affect embryonic and postembryonic development in Arabidopsis	Embryo defective; Preglobular	Mizoi, J., Nakamura, M., and Nishida, I.	2006	Defects in CTP : PHOSPHORYLETHANOLAMINE CYTIDYLYLTRANSFERASE affect embryonic and postembryonic development in Arabidopsis	Plant Cell	18	3370-3385	http://www.ncbi.nlm.nih.gov/pubmed/17189343	17189343
At2g40690	sfd1, gly1	Eukaryotic Phospholipid Synthesis & Editing	NAD-dependent Glycerol-3-Phosphate Dehydrogenase	GPDH	1.1.1.8	19	NAD-dependent Glycerol-3-Phosphate Dehydrogenase	SFD1	Comple. of E. coli mutant	May be plastid localized		Miquel, M., Cassagne, C., and Browse, J.	1998	A new class of Arabidopsis mutants with reduced hexadecatrienoic acid fatty acid levels	Plant Physiology	117	923-930	http://www.ncbi.nlm.nih.gov/pubmed/9662534	9662534
At2g41540	gpdhc1-1, gpdhc1-2	Eukaryotic Phospholipid Synthesis & Editing	NAD-dependent Glycerol-3-Phosphate Dehydrogenase	GPDH	1.1.1.8	19	NAD-dependent Glycerol-3-Phosphate Dehydrogenase	GPDHc1	Mutant Char.; Comple. of bacterial gpsA mutant	Cytosolic; Part of mitochondrial G-3-P shuttle, no evidence for involvement in TAG synthesis	Germination and seedling growth sensitive to ABA; Sensitive to salt; Slightly early flowering	Shen, W.Y., Wei, Y.D., Dauk, M., Tan, Y.F., Taylor, D.C., Selvaraj, G., and Zou, J.T.	2006	Involvement of a glycerol-3-phosphate dehydrogenase in modulating the NADH/NAD(+) ratio provides evidence of a mitochondrial glycerol-3-phosphate shuttle in Arabidopsis	Plant Cell	18	422-441	http://www.ncbi.nlm.nih.gov/pubmed/16415206	16415206
At3g12120	fad2	Eukaryotic Phospholipid Synthesis & Editing	Oleate Desaturase	FAD2	1.14.99.*	39	Oleate Desaturase	FAD2	Mutant Char.; Heterol Exp'n.		Sensitive to low temperature	Okuley, J., Lightner, J., Feldmann, K., Yadav, N., Lark, E., and Browse, J.	1994	ARABIDOPSIS FAD2 GENE ENCODES THE ENZYME THAT IS ESSENTIAL FOR POLYUNSATURATED LIPID-SYNTHESIS	Plant Cell	6	147-158	http://www.ncbi.nlm.nih.gov/pubmed/7907506	7907506
At3g18000	xipolt1	Eukaryotic Phospholipid Synthesis & Editing	Phosphoethanolamine N-Methyltransferase	PEAMT	2.1.1.103	60	Phosphoethanolamine N-Methyltransferase	NMT1	Mutant Char.	Highest expression in roots		Alatorre-Cobos, F., Cruz-Ramirez, A., Hayden, C.A., Perez-Torres, C.A., Chauvin, A.L., Ibarra-Laclette, E., Alva-Cortes, E., Jorgensen, R.A., and Herrera-Estrella, L.	2012	Translational regulation of Arabidopsis XIPOTL1 is modulated by phosphocholine levels via the phylogenetically conserved upstream open reading frame 30	Journal of Experimental Botany	63	5203-5221	http://www.ncbi.nlm.nih.gov/pubmed/22791820	22791820
At3g55030	pgp1	Eukaryotic Phospholipid Synthesis & Editing	Phosphatidylglycerol-Phosphate Synthase	PGPS	2.7.8.5	23	Phosphatidylglycerol-Phosphate Synthase	PGPS/PGP2=>PGPS/PGPS2	Heterol Exp'n.			Xu, C.C., Hartel, H., Wada, H., Hagio, M., Yu, B., Eakin, C., and Benning, C.	2002	The pgp1 mutant locus of Arabidopsis encodes a phosphatidylglycerolphosphate synthase with impaired activity	Plant Physiology	129	594-604	http://www.ncbi.nlm.nih.gov/pubmed/12068104	12068104
At3g57650	lpat2	Eukaryotic Phospholipid Synthesis & Editing	1-Acylglycerol-3-Phosphate Acyltransferase	LPAAT	2.3.1.51	21	1-Acylglycerol-3-Phosphate Acyltransferase	LPAAT2	Mutant Char., Comple. of E. coli mutant, Heterol Exp'n.; Seq. Similarity	Seq. Similarity to human AGPAT2, AGPAT3 , and Brassica napus BAT1.13	Female gametophyte defective; Embryo defective (inferred); Heterozygotes: Slightly shorter rosette leaves	Kim, H.U., Li, Y.B., and Huang, A.H.C.	2005	Ubiquitous and endoplasmic reticulum-located lysophosphatidyl acyltransferase, LPAT2, is essential for female but not male gametophyte development in Arabidopsis	Plant Cell	17	1073-1089	http://www.ncbi.nlm.nih.gov/pubmed/15772283	15772283
At4g22340	cds2	Eukaryotic Phospholipid Synthesis & Editing	CDP-DAG Synthase	CDP-DAGS	2.7.7.41	22	CDP-DAG Synthase	CDS2	Mutant Char., in vitro Char.	membrane protein located in the endoplasmic reticulum, required for for cell division and expansio		Zhou, Y.H., Peisker, H., Weth, A., Baumgartner, W., Dormann, P., and Frentzen, M.	2013	Extraplastidial cytidinediphosphate diacylglycerol synthase activity is required for vegetative development in Arabidopsis thaliana	Plant Journal	75	867-879	http://www.ncbi.nlm.nih.gov/pubmed/23711240	23711240
At4g24230	acbp3	Eukaryotic Phospholipid Synthesis & Editing	Acyl CoA Binding Protein	ACBP	NA	169?	Acyl CoA Binding Protein	ACBP3	Heterol Exp'n.	Extracellular ACBP	Delayed leaf senescence in the dark	Xiao, S., and Chye, M.L.	2010	The Arabidopsis thaliana ACBP3 regulates leaf senescence by modulating phospholipid metabolism and ATG8 stability	Autophagy	6	802-804	http://www.ncbi.nlm.nih.gov/pubmed/20574160	20574160
At4g25970	psd3	Eukaryotic Phospholipid Synthesis & Editing	Phosphatidylserine Decarboxylase	PSD	4.1.1.65	48	Phosphatidylserine Decarboxylase	PSD3	Mutant Char.; Heterol Exp'n.	Localizes to endomembrane		Nerlich, A., von Orlow, M., Rontein, D., Hanson, A.D., and Dormann, P.	2007	Deficiency in phosphatidylserine decarboxylase activity in the psd1 psd2 psd3 triple mutant of Arabidopsis affects phosphatidylethanolamine accumulation in mitochondria	Plant Physiology	144	904-914	http://www.ncbi.nlm.nih.gov/pubmed/17449644	17449644
At4g39800	mips1, atips1	Eukaryotic Phospholipid Synthesis & Editing	myo-inositol-3-phosphate synthase	MIPS	5.5.1.4	0	myo-inositol-3-phosphate synthase	MIPS1	yeast ino1 complementation	GDSL-like Hydrolase/Lipase superfamily; Seq. Similarity to tomato CD1/GDSL1; flower nanoridges absent in 35S:miR-At5g33370/At3g04290 lines;yeast ino1 complementation	Short hypocotyl; Abnormal cotyledon shape; Necrotic lesions on leaves; Root cap disorganized; Abnormal veins in cotyledons	Meng, P.H., Raynaud, C., Tcherkez, G., Blanchet, S., Massoud, K., Domenichini, S., Henry, Y., Soubigou-Taconnat, L., Lelarge-Trouverie, C., Saindrenan, P., Renou, J.P., and Bergounioux, C.	2009	Crosstalks between Myo-Inositol Metabolism, Programmed Cell Death and Basal Immunity in Arabidopsis	Plos One	4	0	http://www.ncbi.nlm.nih.gov/pubmed/19812700	19812700
At5g10170	mips3, atips3	Eukaryotic Phospholipid Synthesis & Editing	myo-inositol-3-phosphate synthase	MIPS	5.5.1.4	0	myo-inositol-3-phosphate synthase	MIPS3	yeast ino1 complementation	Reduction in most cutin monomers and observation of lipidic inclusions;yeast ino1 complementation	No homozygous mutant plants recovered	Luo, Y., Qin, G.J., Zhang, J., Liang, Y., Song, Y.Q., Zhao, M.P., Tsuge, T., Aoyama, T., Liu, J.J., Gu, H.Y., and Qu, L.J.	2011	D-myo-Inositol-3-Phosphate Affects Phosphatidylinositol-Mediated Endomembrane Function in Arabidopsis and Is Essential for Auxin-Regulated Embryogenesis	Plant Cell	23	1352-1372	http://www.ncbi.nlm.nih.gov/pubmed/21505066	21505066
At5g42870	pah2	Triacylglycerol Biosynthesis; Eukaryotic Phospholipid Synthesis & Editing	Phosphatidate Phosphatase	PP	3.1.3.4	28	Phosphatidate Phosphatase	PAH2	Mutant Char., Heterol Exp'n.; Seq. Similarity	Seq. Similarity to yeast PAH1; Complements yeast PAP mutant; mutant characterization;pah1 pah2 double mutant has decreased soluble PAP activity and during phosphate starvation phospholipid remodelling to DGDG i decreased		Eastmond, P.J., Quettier, A.L., Kroon, J.T.M., Craddock, C., Adams, N., and Slabas, A.R.	2010	PHOSPHATIDIC ACID PHOSPHOHYDROLASE1 and 2 Regulate Phospholipid Synthesis at the Endoplasmic Reticulum in Arabidopsis	Plant Cell	22	2796-2811	http://www.ncbi.nlm.nih.gov/pubmed/20699392	20699392
At5g53470	acbp1	Eukaryotic Phospholipid Synthesis & Editing	Acyl CoA Binding Protein	ACBP	NA	169?	Acyl CoA Binding Protein	ACBP1	Heterol Exp'n., in planta Overexp'n.	Targeted to the plasma membrane end the ER	Resistant to freezing	Du, Z.Y., Xiao, S., Chen, Q.F., and Chye, M.L.	2010	Depletion of the Membrane-Associated Acyl-Coenzyme A-Binding Protein ACBP1 Enhances the Ability of Cold Acclimation in Arabidopsis	Plant Physiology	152	1585-1597	http://www.ncbi.nlm.nih.gov/pubmed/20107029	20107029
At5g57190	psd2	Eukaryotic Phospholipid Synthesis & Editing	Phosphatidylserine Decarboxylase	PSD	4.1.1.65	48	Phosphatidylserine Decarboxylase	PSD2	Mutant Char.; Heterol Exp'n.			Nerlich, A., von Orlow, M., Rontein, D., Hanson, A.D., and Dormann, P.	2007	Deficiency in phosphatidylserine decarboxylase activity in the psd1 psd2 psd3 triple mutant of Arabidopsis affects phosphatidylethanolamine accumulation in mitochondria	Plant Physiology	144	904-914	http://www.ncbi.nlm.nih.gov/pubmed/17449644	17449644
Sphingolipid Biosynthesis
At1g06515	ssSPTa	Sphingolipid Biosynthesis 1;Sphingolipid Biosynthesis 2	Small subunits of Serine palmitoyltransferas	ssSPT	2.3.1.50		Small subunits of Serine palmitoyltransferase a	ssSPTa	Mutant Char.;Heterol Exp'n.; in vitro assay	essential for male gametophytes, are important for FB1 sensitivity, and limit sphingolipid synthesis in planta.		Kimberlin, A.N., Majumder, S., Han, G.S., Chen, M., Cahoon, R.E., Stone, J.M., Dunn, T.M., and Cahoon, E.B.	2013	Arabidopsis 56-Amino Acid Serine Palmitoyltransferase-Interacting Proteins Stimulate Sphingolipid Synthesis, Are Essential, and Affect Mycotoxin Sensitivity	Plant Cell	25	4627-4639	http://www.ncbi.nlm.nih.gov/pubmed/24214397	24214397
At2g30942	ssSPTb	Sphingolipid Biosynthesis 1;Sphingolipid Biosynthesis 2	Small subunits of Serine palmitoyltransferas	ssSPT	2.3.1.50		Small subunits of Serine palmitoyltransferase b	ssSPTb	Mutant Char.;Heterol Exp'n.; in vitro assay	essential for male gametophytes, are important for FB1 sensitivity, and limit sphingolipid synthesis in planta.		Kimberlin, A.N., Majumder, S., Han, G.S., Chen, M., Cahoon, R.E., Stone, J.M., Dunn, T.M., and Cahoon, E.B.	2013	Arabidopsis 56-Amino Acid Serine Palmitoyltransferase-Interacting Proteins Stimulate Sphingolipid Synthesis, Are Essential, and Affect Mycotoxin Sensitivity	Plant Cell	25	4627-4639	http://www.ncbi.nlm.nih.gov/pubmed/24214397	24214397	Smith, M.A., Dauk, M., Ramadan, H., Yang, H., Seamons, L.E., Haslam, R.P., Beaudoin, F., Ramirez-Erosa, I., and Forseille, L.	2013	Involvement of Arabidopsis ACYL-COENZYME A DESATURASE-LIKE2 (At2g31360) in the Biosynthesis of the Very-Long-Chain Monounsaturated Fatty Acid Components of Membrane Lipids	Plant Physiology	161	81-96	http://www.ncbi.nlm.nih.gov/pubmed/23175755	23175755
At2g34690	acd11	Sphingolipid Biosynthesis 1;Sphingolipid Biosynthesis 2	Sphingosine Transfer Protein	STP	unknown	175	Sphingosine Transfer Protein	ACD11	In vitro assay		High penetrance of rosette lethality	Brodersen, P., Petersen, M., Pike, H.M., Olszak, B., Skov, S., Odum, N., Jorgensen, L.B., Brown, R.E., and Mundy, J.	2002	Knockout of Arabidopsis ACCELERATED-CELL-DEATH11 encoding a sphingosine transfer protein causes activation of programmed cell death and defense	Genes & Development	16	490-502	http://www.ncbi.nlm.nih.gov/pubmed/11850411	11850411
At2g34770	fah1	Sphingolipid Biosynthesis 1	Fatty Acid 2-hydroxylase	FA2H	unknown	57	Fatty Acid 2-hydroxylase	FAH1	Heterol Exp'n.			Konig, S., Feussner, K., Schwarz, M., Kaever, A., Iven, T., Landesfeind, M., Ternes, P., Karlovsky, P., Lipka, V., and Feussner, I.	2012	Arabidopsis mutants of sphingolipid fatty acid alpha-hydroxylases accumulate ceramides and salicylates	New Phytologist	196	1086-1097	http://www.ncbi.nlm.nih.gov/pubmed/22635113	22635113
At2g46210	sld2	Sphingolipid Biosynthesis 1	Sphingobase-D8 Desaturase	SLD	1.14.19.4	55	Sphingobase-Δ8 Desaturase	SLD2	Heterol Exp'n.			Chen, M., Markham, J.E., and Cahoon, E.B.	2012	Sphingolipid delta 8 unsaturation is important for glucosylceramide biosynthesis and low-temperature performance in Arabidopsis	Plant Journal	69	769-781	http://www.ncbi.nlm.nih.gov/pubmed/22023480	22023480
At3g61580	sld1	Sphingolipid Biosynthesis 1	Sphingobase-D8 Desaturase	SLD	1.14.19.4	55	Sphingobase-Δ8 Desaturase	SLD1	Heterol Exp'n.			Chen, M., Markham, J.E., and Cahoon, E.B.	2012	Sphingolipid delta 8 unsaturation is important for glucosylceramide biosynthesis and low-temperature performance in Arabidopsis	Plant Journal	69	769-781	http://www.ncbi.nlm.nih.gov/pubmed/22023480	22023480
At4g20870	fah2	Sphingolipid Biosynthesis 1	Fatty Acid 2-hydroxylase	FA2H	unknown	57	Fatty Acid 2-hydroxylase	FAH2	Seq. Similarity	Seq. Similarity to yeast SCS7		Konig, S., Feussner, K., Schwarz, M., Kaever, A., Iven, T., Landesfeind, M., Ternes, P., Karlovsky, P., Lipka, V., and Feussner, I.	2012	Arabidopsis mutants of sphingolipid fatty acid alpha-hydroxylases accumulate ceramides and salicylates	New Phytologist	196	1086-1097	http://www.ncbi.nlm.nih.gov/pubmed/22635113	22635113
At4g21534	sphk2	Sphingolipid Biosynthesis 1;Sphingolipid Biosynthesis 2	Sphingosine kinase	SPHK	2.7.1.91		Long Chain Base Kinase	SPH2	Heterol Exp'n.			Guo, L., Mishra, G., Markham, J.E., Li, M.Y., Tawfall, A., Welti, R., and Wang, X.M.	2012	Connections between Sphingosine Kinase and Phospholipase D in the Abscisic Acid Signaling Pathway in Arabidopsis	Journal of Biological Chemistry	287	8286-8296	http://www.ncbi.nlm.nih.gov/pubmed/22275366	22275366
At4g21540	sphk1	Sphingolipid Biosynthesis 1;Sphingolipid Biosynthesis 2	Long Chain Base Kinase	LCBK	2.7.1.91	141	Long Chain Base Kinase	SPHK1	Mutant Char., OE; Heterol Exp'n.	Involved in guard cell ABA signalling and seed germination.	Increased germination rate and abnormal stomatal regulation in response to ABA	Worrall, D., Liang, Y.K., Alvarez, S., Holroyd, G.H., Spiegel, S., Panagopulos, M., Gray, J.E., and Hetherington, A.M.	2008	Involvement of sphingosine kinase in plant cell signalling	Plant Journal	56	64-72	http://www.ncbi.nlm.nih.gov/pubmed/18557834	18557834
At4g36480	fbr11, emb2779, lcb1	Sphingolipid Biosynthesis 1	Long-Chain Base 1; subunit of Serine Palmitoyltransferase	SPT (LCB1)	2.3.1.50	50	Subunit of Serine Palmitoyltransferase (LCB1)	LCB1	Heterol Exp'n.		Null: Complete male gametophyte defective; Female gametophyte defective; Knockdown: Embryo defective	Teng, C., Dong, H.L., Shi, L.H., Deng, Y., Mu, J.Y., Zhang, J., Yang, X.H., and Zuo, J.R.	2008	Serine palmitoyltransferase, a key enzyme for de novo synthesis of sphingolipids, is essential for male gametophyte development in Arabidopsis	Plant Physiology	146	1322-1332	http://www.ncbi.nlm.nih.gov/pubmed/18218968	18218968
At5g47120	atbi-1	Sphingolipid Biosynthesis	Bax inhibitor-1	BI-1	NA		Arabidopsis Bax inhibitor-1	AtBI-1	Mutant Char.;	promotes sphingolipid synthesis during cold stress by interacting with ceramide-modifying enzymes.	Sensitive to heat shock, fumonisin B1 (fungal toxin), and tunicamycin (inducer of the unfolded protein response)	Nagano, M., Ishikawa, T., Ogawa, Y., Iwabuchi, M., Nakasone, A., Shimamoto, K., Uchimiya, H., and Kawai-Yamada, M.	2014	Arabidopsis Bax inhibitor-1 promotes sphingolipid synthesis during cold stress by interacting with ceramide-modifying enzymes	Planta	240	77-89	http://www.ncbi.nlm.nih.gov/pubmed/24687220	24687220
TAG Biosynthesis
At1g01050	lo15571	Triacylglycerol Biosynthesis	Pyrophosphatase	PPIase	3.6.1.1		pyrophosphatase (Ppiase)	PPA1	Mutant Char.;			Meyer, K., Stecca, K.L., Ewell-Hicks, K., Allen, S.M., and Everard, J.D.	2012	Oil and Protein Accumulation in Developing Seeds Is Influenced by the Expression of a Cytosolic Pyrophosphatase in Arabidopsis	Plant Physiology	159	1221-1234	http://www.ncbi.nlm.nih.gov/pubmed/22566496	22566496
At1g12640	lpcat1	Triacylglycerol Biosynthesis; Eukaryotic Phospholipid Synthesis & Editing	1-Acylglycerol-3-Phosphocholine Acyltransferase	LPCAT	2.3.1.23	185	1-Acylglycerol-3-Phosphocholine Acyltransferase	LPLAT1/LPCAT1	Mutant Char.; Heterol Exp'n.; Seq. Similarity	single mutant has no seed phenotype, but double mutant lpcat1/lpcat2 show increased contents of VLCFAs and decreased PUFA in TAG		Xu, J.Y., Carlsson, A.S., Francis, T., Zhang, M., Hoffman, T., Giblin, M.E., and Taylor, D.C.	2012	Triacylglycerol synthesis by PDAT1 in the absence of DGAT1 activity is dependent on re-acylation of LPC by LPCAT2	Bmc Plant Biology	12	1530-1539	http://www.ncbi.nlm.nih.gov/pubmed/22233193	22233193	Bates, P.D., Fatihi, A., Snapp, A.R., Carlsson, A.S., Browse, J., and Lu, C.F.	2012	Acyl Editing and Headgroup Exchange Are the Major Mechanisms That Direct Polyunsaturated Fatty Acid Flux into Triacylglycerols	Plant Physiology	160	1530-1539	http://www.ncbi.nlm.nih.gov/pubmed/22932756	22932756
At1g21970	lec1, emb212	Triacylglycerol Biosynthesis	Transcriptional activator of genes required for both embryo maturation and cellular differentiation	Regulatory protein	NA		Transcriptional activator of genes required for both embryo maturation and cellular differentiation	LEC1	Mutant Char.; in-planta Overexp'n.		Embryo defective; Leafy cotyledons	Lotan, T., Ohto, M., Yee, K.M., West, M.A.L., Lo, R., Kwong, R.W., Yamagishi, K., Fischer, R.L., Goldberg, R.B., and Harada, J.J.	1998	Arabidopsis LEAFY COTYLEDON1 is sufficient to induce embryo development in vegetative cells	Cell	93	1195-1205	http://www.ncbi.nlm.nih.gov/pubmed/9657152	9657152
At1g28300	lec2	Triacylglycerol Biosynthesis	Transcription factor that contains a B3 domain	Regulatory protein	NA		Transcription factor that contains a B3 domain	LEC2	Mutant Char.; in-planta Overexp'n.		Embryo defective; Leafy cotyledons	Stone, S.L., Kwong, L.W., Yee, K.M., Pelletier, J., Lepiniec, L., Fischer, R.L., Goldberg, R.B., and Harada, J.J.	2001	LEAFY COTYLEDON2 encodes a B3 domain transcription factor that induces embryo development	Proceedings of the National Academy of Sciences of the United States of America	98	11806-11811	http://www.ncbi.nlm.nih.gov/pubmed/11573014	11573014
At1g48300	dgat3	Triacylglycerol Biosynthesis	Acyl-CoA : Diacylglycerol Acyltransferase	DGAT	2.3.1.20	78	Acyl-CoA : Diacylglycerol Acyltransferase	DGAT3	Seq. Similarity	Seq. Similarity to peanut AhDGAT		Hernandez, M.L., Whitehead, L., He, Z.S., Gazda, V., Gilday, A., Kozhevnikova, E., Vaistij, F.E., Larson, T.R., and Graham, I.A.	2012	A Cytosolic Acyltransferase Contributes to Triacylglycerol Synthesis in Sucrose-Rescued Arabidopsis Seed Oil Catabolism Mutants	Plant Physiology	160	215-225	http://www.ncbi.nlm.nih.gov/pubmed/22760209	22760209
At1g54060	asil1	Triacylglycerol Biosynthesis	Trihelix DNA Binding Family	Regulatory protein	NA		Trihelix DNA Binding Family	ASIL1	Mutant Char.		Dwarf; Dark green leaves with abnormal morphology; Short petioles; Short siliques; Small seeds; Late flowering	Gao, M.J., Lydiate, D.J., Li, X., Lui, H., Gjetvaj, B., Hegedus, D.D., and Rozwadowski, K.	2009	Repression of Seed Maturation Genes by a Trihelix Transcriptional Repressor in Arabidopsis Seedlings	Plant Cell	21	54-71	http://www.ncbi.nlm.nih.gov/pubmed/19155348	19155348
At1g63050	lpcat2	Triacylglycerol Biosynthesis; Eukaryotic Phospholipid Synthesis & Editing	1-Acylglycerol-3-Phosphocholine Acyltransferase	LPCAT	2.3.1.23	185	1-Acylglycerol-3-Phosphocholine Acyltransferase	LPLAT2/LPCAT2	Mutant Char.; Heterol Exp'n.; Seq. Similarity	Seq. Similarity to mammalian LPCATs, preference for PC but acts on other lysophospholipids in vitro; single mutant has no seed phenotype, but double mutant lpcat1/lpcat2 show increased contents of VLCFAs and decreased PUFA in TAG		Xu, J.Y., Carlsson, A.S., Francis, T., Zhang, M., Hoffman, T., Giblin, M.E., and Taylor, D.C.	2012	Triacylglycerol synthesis by PDAT1 in the absence of DGAT1 activity is dependent on re-acylation of LPC by LPCAT2	Bmc Plant Biology	12	1530-1539	http://www.ncbi.nlm.nih.gov/pubmed/22233193	22233193	Bates, P.D., Fatihi, A., Snapp, A.R., Carlsson, A.S., Browse, J., and Lu, C.F.	2012	Acyl Editing and Headgroup Exchange Are the Major Mechanisms That Direct Polyunsaturated Fatty Acid Flux into Triacylglycerols	Plant Physiology	160	1530-1539	http://www.ncbi.nlm.nih.gov/pubmed/22932756	22932756
At1g69120	ap1, agl7	Triacylglycerol Biosynthesis	a MADS domain protein homologous to SRF transcription factors	Regulatory protein	NA		Floral homeotic gene encoding a MADS domain protein homologous to SRF transcription factors	AP1,AGL7	Mutant Char.	This gene was identified according to the results of co-expression analysis.	Homeotic floral transformations	Han, X.X., Yin, L.L., and Xue, H.W.	2012	Co-expression Analysis Identifies CRC and AP1 the Regulator of Arabidopsis Fatty Acid Biosynthesis	Journal of Integrative Plant Biology	54	486-499	http://www.ncbi.nlm.nih.gov/pubmed/22676405	22676405
At1g69180	arc	Triacylglycerol Biosynthesis	Transcription factor with zinc finger and helix-loop-helix domains, the later similar to HMG boxes	Regulatory protein	NA		Transcription factor with zinc finger and helix-loop-helix domains, the later similar to HMG boxes	CRC	Mutant Char.	This gene was identified according to the results of co-expression analysis.EMSA revealed that CRC can bind to the promoter regions of KCS7 and KCS15.	Abnormal carpel development	Han, X.X., Yin, L.L., and Xue, H.W.	2012	Co-expression Analysis Identifies CRC and AP1 the Regulator of Arabidopsis Fatty Acid Biosynthesis	Journal of Integrative Plant Biology	54	486-499	http://www.ncbi.nlm.nih.gov/pubmed/22676405	22676405
At2g19450	tag1, rds1, abx45, as11, dgat	Triacylglycerol Biosynthesis	Acyl-CoA : Diacylglycerol Acyltransferase	DGAT	2.3.1.20	78	Acyl-CoA : Diacylglycerol Acyltransferase	DGAT1	Mutant Char.; in-planta Overexp'n.; Comple. of yeast mutants		Embryo defective; Cotyledon; Wrinkled seeds; Delayed germination; Abnormal triacylglycerol levels and fatty acid composition in seeds	Routaboul, J.M., Benning, C., Bechtold, N., Caboche, M., and Lepiniec, L.	1999	The TAG1 locus of Arabidopsis encodes for a diacylglycerol acyltransferase	Plant Physiology and Biochemistry	37	831-840	http://www.ncbi.nlm.nih.gov/pubmed/10580283	10580283
At2g25170	pkl1, pkl, gym, ssl2	Triacylglycerol Biosynthesis	a SWI/SWF nuclear-localized chromatin remodeling factor of the CHD3 group	Regulatory protein	NA		a SWI/SWF nuclear-localized chromatin remodeling factor of the CHD3 group	PKL	Mutant Char.		Incomplete penetrance of thick, green distal end of primary root	Ogas, J., Kaufmann, S., Henderson, J., and Somerville, C.	1999	PICKLE is a CHD3 chromatin-remodeling factor that regulates the transition from embryonic to vegetative development in Arabidopsis	Proceedings of the National Academy of Sciences of the United States of America	96	13839-13844	http://www.ncbi.nlm.nih.gov/pubmed/10570159	10570159
At2g30470	hsi2, val1-1, val1-2	Triacylglycerol Biosynthesis	a member of a novel family of B3 domain proteins	Regulatory protein	NA		a member of a novel family of B3 domain proteins	HSI2/VAL1	Mutant Char.			Tsukagoshi, H., Saijo, T., Shibata, D., Morikami, A., and Nakamura, K.	2005	Analysis of a sugar response mutant of Arabidopsis identified a novel B3 domain protein that functions as an active transcriptional repressor	Plant Physiology	138	675-685	http://www.ncbi.nlm.nih.gov/pubmed/15894743	15894743
At2g40220	abi4, ai3-1, gin6, isi3, san5, sun6, sis5	Triacylglycerol Biosynthesis	Abscisic Acid Insensitive (ABI) transcription factors	Regulatory proteins	NA	0	Abscisic Acid Insensitive (ABI) transcription factors	ABI4	Mutant Char., Promoter binding assays	Reponsible for TAG accumulation in seedlines during Nitrogen deficiency	Germination insensitive to ABA	Finkelstein, R.R., Wang, M.L., Lynch, T.J., Rao, S., and Goodman, H.M.	1998	The Arabidopsis abscisic acid response locus ABI4 encodes an APETALA2 domain protein	Plant Cell	10	1043-1054	http://www.ncbi.nlm.nih.gov/pubmed/9634591	9634591
At3g01570	ole4	Triacylglycerol Biosynthesis	Oil-Body Oleosin	OBO	NA	79	Oil-Body Oleosin	OLE4	Mutant Char.; Seq. Similarity			Shimada, T.L., Shimada, T., Takahashi, H., Fukao, Y., and Hara-Nishimura, I.	2008	A novel role for oleosins in freezing tolerance of oilseeds in Arabidopsis thaliana	Plant Journal	55	798-809	http://www.ncbi.nlm.nih.gov/pubmed/18485063	18485063
At3g15820	rod1, pdct	Triacylglycerol Biosynthesis	Phosphatidylcholine:diacylglycerol cholinephosphotransferase	PDCT	2.7.8.*	68	Phosphatidylcholine:diacylglycerol cholinephosphotransferase	PDCT/ROD1	Mutant Char.; Heterol Exp'n.		Abnormal unsaturated fatty acid levels in seeds	Lu, C.F., Xin, Z.G., Ren, Z.H., Miquel, M., and Browse, J.	2009	An enzyme regulating triacylglycerol composition is encoded by the ROD1 gene of Arabidopsis	Proceedings of the National Academy of Sciences of the United States of America	106	18837-18842	http://www.ncbi.nlm.nih.gov/pubmed/19833868	19690149	Bates, P.D., Fatihi, A., Snapp, A.R., Carlsson, A.S., Browse, J., and Lu, C.F.	2012	Acyl Editing and Headgroup Exchange Are the Major Mechanisms That Direct Polyunsaturated Fatty Acid Flux into Triacylglycerols	Plant Physiology	160	1530-1539	http://www.ncbi.nlm.nih.gov/pubmed/22932756	22932756
At3g24650	abi3, sis10	Triacylglycerol Biosynthesis	Homologous to the maize transcription factor Viviparous-1	Regulatory protein	NA		Homologous to the maize transcription factor Viviparous-1	ABI3	Mutant Char.		Reduced seed dormancy; Insensitive to ABA	Giraudat, J., Hauge, B.M., Valon, C., Smalle, J., Parcy, F., and Goodman, H.M.	1992	ISOLATION OF THE ARABIDOPSIS-ABI3 GENE BY POSITIONAL CLONING	Plant Cell	4	1251-1261	http://www.ncbi.nlm.nih.gov/pubmed/1359917	1359917
At3g26790	fus3	Triacylglycerol Biosynthesis	Transcriptional factor with high similarity to the B3 region of the VP1/ABI3-like proteins	Regulatory protein	NA		Transcriptional factor with high similarity to the B3 region of the VP1/ABI3-like proteins	FUS3	Mutant Char.		Embryo defective; Leafy cotyledons	Luerssen, H., Kirik, V., Herrmann, P., and Misera, S.	1998	FUSCA3 encodes a protein with a conserved VP1/ABI3-like B3 domain which is of functional importance for the regulation of seed maturation in Arabidopsis thaliana	Plant Journal	15	755-764	http://www.ncbi.nlm.nih.gov/pubmed/9807814	9807814
At3g27660	ole3, oleo4	Triacylglycerol Biosynthesis	Oil-Body Oleosin	OBO	NA	79	Oil-Body Oleosin	OLE3	Mutant Char.; Seq. Similarity	protect oilseeds against freeze/thaw-induced damage of their cells.	Germination sensitive to freezing	Shimada, T.L., Shimada, T., Takahashi, H., Fukao, Y., and Hara-Nishimura, I.	2008	A novel role for oleosins in freezing tolerance of oilseeds in Arabidopsis thaliana	Plant Journal	55	798-809	http://www.ncbi.nlm.nih.gov/pubmed/18485063	18485063
At3g44460	zip67	Triacylglycerol Biosynthesis	Basic leucine zipper transcription factor	Regulatory protein	NA		Basic leucine zipper transcription factor	bZIP67/DPBF2	Mutant Char.;in-planta Overexp'n	In vivo and in vitro assays show that bZIP67 binds G-boxes in the FAD3 promoter and enhances FAD3 expression.		Mendes, A., Kelly, A.A., van Erp, H., Shaw, E., Powers, S.J., Kurup, S., and Eastmond, P.J.	2013	bZIP67 Regulates the Omega-3 Fatty Acid Content of Arabidopsis Seed Oil by Activating FATTY ACID DESATURASE3	Plant Cell	25	3104-3116	http://www.ncbi.nlm.nih.gov/pubmed/23995083	23995083
At3g44830	atpdat2, pdat2, pdat-like	Triacylglycerol Biosynthesis	Phospholipid : Diacylglycerol Acyltransferase	PDAT	2.3.1.43	81	Phospholipid : Diacylglycerol Acyltransferase	PDAT2	Seq. Similarity	RT-PCR shows that the gene encoding At3g44830 protein was clearly expressed in developing seeds but only at extremely low levels in leaves and flowers. Since the AtPDAT gene (At5g13640), on the other hand, was constitutively expressed, this indicates that the two proteins might have different physiological functions with At3g44830 perhaps having a specific role in TAG deposition.		Stahl, U., Carlsson, A.S., Lenman, M., Dahlqvist, A., Huang, B.Q., Banas, W., Banas, A., and Stymne, S.	2004	Cloning and functional characterization of a Phospholipid : Diacylglycerol acyltransferase from Arabidopsis	Plant Physiology	135	1324-1335	http://www.ncbi.nlm.nih.gov/pubmed/15247387	15247387
At3g51520	dgat2	Triacylglycerol Biosynthesis	Acyl-CoA : Diacylglycerol Acyltransferase	DGAT	2.3.1.20	83	Acyl-CoA : Diacylglycerol Acyltransferase	DGAT2	Heterol Exp'n.; Seq. Similarity	Not identified, DGAT2 has closest homology to mammalian MGATs. Very weak in vitro activity when expressed in insect cells; however, fails to complement yeast TAG defective mutants.Very weak in vitro activity when expressed in insect cells; however, fails to complement yeast TAG defective mutants. Seq. Similarity to human MGAT3		Zhou, X.R., Shrestha, P., Yin, F., Petrie, J.R., and Singh, S.P.	2013	AtDGAT2 is a functional acyl-CoA:diacylglycerol acyltransferase and displays different acyl-CoA substrate preferences than AtDGAT1	Febs Letters	587	2371-2376	http://www.ncbi.nlm.nih.gov/pubmed/23770095	23770095
At4g09820	tt8	Triacylglycerol Biosynthesis	transparent testa??	TT?	NA		TRANSPARENT TESTA	TT8，BHLH42	Mutant Char.;	TT8 acts maternally to affect seed FA biosynthesis and directly targets LEC1, LEC2, FUS3, and CDS2 in Arabidopsis seedlings.	Yellow seed coat	Chen, M.X., Xuan, L.J., Wang, Z., Zhou, L.H., Li, Z.L., Du, X., Ali, E., Zhang, G.P., and Jiang, L.X.	2014	TRANSPARENT TESTA8 Inhibits Seed Fatty Acid Accumulation by Targeting Several Seed Development Regulators in Arabidopsis	Plant Physiology	165	905-916	http://www.ncbi.nlm.nih.gov/pubmed/24722549	24722549
At4g25140	ole1, oleo1	Triacylglycerol Biosynthesis	Oil-Body Oleosin	OBO	NA	79	Oil-Body Oleosin	OLE1	Mutant Char.; RNAi; Seq. Similarity	protecting oilseeds against freeze/thaw-induced damage of their cells.	Germination sensitive to freezing; Large oil bodies	Shimada, T.L., Shimada, T., Takahashi, H., Fukao, Y., and Hara-Nishimura, I.	2008	A novel role for oleosins in freezing tolerance of oilseeds in Arabidopsis thaliana	Plant Journal	55	798-809	http://www.ncbi.nlm.nih.gov/pubmed/18485065	18485065
At4g26740	Atclo1-1, Atclo1-2	Triacylglycerol Biosynthesis	Caleosin	CALO	NA	80	Caleosin	AtCLO1	Mutant Char.; Heterol Exp'n.; in vitro assays	AtCLO1; Seq. Similarity to rice calcium binding protein		Poxleitner, M., Rogers, S.W., Samuels, A.L., Browse, J., and Rogers, J.C.	2006	A role for caleosin in degradation of oil-body storage lipid during seed germination	Plant Journal	47	917-933	http://www.ncbi.nlm.nih.gov/pubmed/16961733	16961733
At4g32010	hsl1, val2	Triacylglycerol Biosynthesis	a member of a novel family of B3 domain proteins	Regulatory protein	NA		a member of a novel family of B3 domain proteins	HSL1/VAL2	Mutant Char.			Suzuki, M., Wang, H.H.Y., and McCarty, D.R.	2007	Repression of the LEAFY COTYLEDON 1/B3 regulatory network in plant embryo development by VP1/ABSCISIC ACID INSENSITIVE 3-LIKE B3 genes	Plant Physiology	143	902-911	http://www.ncbi.nlm.nih.gov/pubmed/17158584	17158584
At5g13640	pdat1	Triacylglycerol Biosynthesis	Phospholipid : Diacylglycerol Acyltransferase	PDAT	2.3.1.43	81	Phospholipid : Diacylglycerol Acyltransferase	PDAT1	Mutant char.;	pdat1 does not show phenotype, but dgat1/pdat1 is lethal		Mhaske, V., Beldjilali, K., Ohlrogge, J., and Pollard, M.	2005	Isolation and characterization of an Arabidopsis thaliana knockout line for phospholipid: diacylglycerol transacylase gene (At5g13640)	Plant Physiology and Biochemistry	43	413-417	http://www.ncbi.nlm.nih.gov/pubmed/15907694	15907694
At5g35550	tt2; myb123	Triacylglycerol Biosynthesis	‘R2R3-type MYB’ factor	R2R3-MYB	NA		R2R3 MYB domain protein	TT2	Mutant Char.;		Yellow seed coat	Chen, M.X., Wang, Z., Zhu, Y.N., Li, Z.L., Hussain, N., Xuan, L.J., Guo, W.L., Zhang, G.P., and Jiang, L.X.	2012	The Effect of TRANSPARENT TESTA2 on Seed Fatty Acid Biosynthesis and Tolerance to Environmental Stresses during Young Seedling Establishment in Arabidopsis	Plant Physiology	160	1023-1036	http://www.ncbi.nlm.nih.gov/pubmed/22879396	22879396
At5g40420	ole2, oleo2	Triacylglycerol Biosynthesis	Oil-Body Oleosin	OBO	NA	79	Oil-Body Oleosin	OLE2	Mutant Char.; Seq. Similarity	protecting oilseeds against freeze/thaw-induced damage of their cells.	Abnormal germination; Large oil bodies	Shimada, T.L., Shimada, T., Takahashi, H., Fukao, Y., and Hara-Nishimura, I.	2008	A novel role for oleosins in freezing tolerance of oilseeds in Arabidopsis thaliana	Plant Journal	55	798-809	http://www.ncbi.nlm.nih.gov/pubmed/18485064	18485064
At5g42870	pah2	Triacylglycerol Biosynthesis; Eukaryotic Phospholipid Synthesis & Editing	Phosphatidate Phosphatase	PP	3.1.3.4	28	Phosphatidate Phosphatase	PAH2	Mutant Char., Heterol Exp'n.; Seq. Similarity	Seq. Similarity to yeast PAH1; Complements yeast PAP mutant; mutant characterization;pah1 pah2 double mutant has decreased soluble PAP activity and during phosphate starvation phospholipid remodelling to DGDG i decreased		Eastmond, P.J., Quettier, A.L., Kroon, J.T.M., Craddock, C., Adams, N., and Slabas, A.R.	2010	PHOSPHATIDIC ACID PHOSPHOHYDROLASE1 and 2 Regulate Phospholipid Synthesis at the Endoplasmic Reticulum in Arabidopsis	Plant Cell	22	2796-2811	http://www.ncbi.nlm.nih.gov/pubmed/20699392	20699392
At5g50600/50700	Athsd1	Triacylglycerol Biosynthesis	Oil-Body protein	OBO or OBP			Hydroxysteroid dehydrogenase	HSD1		Endogneous substrates unknown		Li, F., Asami, T., Wu, X., Tsang, E.W., and Cutler, A.J.	2007	A putative hydroxysteroid dehydrogenase involved in regulating plant growth and development	Plant Physiology	145	87-97	http://www.ncbi.nlm.nih.gov/pubmed/17616511	17616511
TAG & Fatty Acid Degradation
At1g06290	acx3, ibr4	Triacylglycerol & Fatty Acid Degradation	Acyl-CoA Oxidase	ACX	1.3.3.6	86	Acyl-CoA Oxidase	ACX3	Mutant Char.; Heterol Exp'n.	http://www.ncbi.nlm.nih.gov/pubmed/10918060?itool=EntrezSystem2.PEntrez.Pubmed.Pubmed_ResultsPanel.Pubmed_RVDocSum&ordinalpos=16	Insensitive to IBA	Adham, A.R., Zolman, B.K., Millius, A., and Bartel, B.	2005	Mutations in Arabidopsis acyl-CoA oxidase genes reveal distinct and overlapping roles in beta-oxidation	Plant Journal	41	859-874	http://www.ncbi.nlm.nih.gov/pubmed/15743450	15743450
At1g06310	acx6	Triacylglycerol & Fatty Acid Degradation	Acyl-CoA Oxidase	ACX	1.3.3.6	86	Acyl-CoA Oxidase	ACX6	Seq. Similarity	High sequence similarity with ACX3 but lack of mutant phenotype suggests it does not make a significant contribution to straight chain fatty acid beta-oxidation or convershion of IBA to IAA. Adham AR, Zolman BK, Millius A, Bartel B. 2005. Mutations in Arabidopsis acyl-CoA oxidase genes reveal distinct and overlapping roles in beta-oxidation. Plant J. 41:859–74		Khan, B.R., Adham, A.R., and Zolman, B.K.	2012	Peroxisomal Acyl-CoA oxidase 4 activity differs between Arabidopsis accessions	Plant Molecular Biology	78	45-58	http://www.ncbi.nlm.nih.gov/pubmed/22048901	22048901
At1g52760	lysopl2	Triacylglycerol & Fatty Acid Degradation	Monoacylglycerol Lipase (MAGL)	MAGL	3.1.1.23	85	Monoacylglycerol Lipase (MAGL)	LysoPL2	Seq. Similarity	Sequence homology ONLY (To human monoacylglycerol lipase GB NP_009214 BLAST score=90)	Sensitive to zinc and hydrogen peroxide	Gao, W., Li, H.Y., Xiao, S., and Chye, M.L.	2010	Acyl-CoA-binding protein 2 binds lysophospholipase 2 and lysoPC to promote tolerance to cadmium-induced oxidative stress in transgenic Arabidopsis	Plant Journal	62	989-1003	http://www.ncbi.nlm.nih.gov/pubmed/20345607	20345607
At1g76150	ech2	Triacylglycerol & Fatty Acid Degradation	Enoyl CoA hydratase	ECH			Enoyl CoA hydratase	ECH2	Transgenic plant Char; Heterol Exp'n.	degradation of even cis-unsaturated fatty acids		Goepfer, S., Hiltunen, J. K., and Poirier , Y.	2006	Identification and functional characterization of a monofunctional peroxisomal enoyl-CoA hydratase 2 that participates in the degradation of even cis-unsaturated fatty acids in Arabidopsis thaliana.	J Biol Chem.	281	5894-903.	http://www.ncbi.nlm.nih.gov/pubmed/16982622	16982622
At2g15230	Atlip1	Triacylglycerol & Fatty Acid Degradation	Triacylglycerol Lipase (TAGL)	TAGL	3.1.1.3	84	Triacylglycerol Lipase (TAGL)	LIP1	Heterol Exp'n.	Experimental: strong lipase activity of recombinant protein, no lipid phenotype of mutant		Karim, E.K., Stephanie, B., Emilia, O., Anne-Marie, G., Natalie, F., and Vincent, A.	2005	Identification and characterization of a triacylglycerol lipase in Arabidopsis homologous to mammalian acid lipases	Febs Letters	579	6067-6073	http://www.ncbi.nlm.nih.gov/pubmed/16226259	16226259
At2g33150	ped1, kat2	Triacylglycerol & Fatty Acid Degradation	Ketoacyl-CoA Thiolase	KAT	2.3.1.16	89	Ketoacyl-CoA Thiolase	KAT2/PED1	Mutant Char.; Heterol Exp'n.	This is the main thiolase that can be linked to the to the prt B scheme in the b-ox figure.	Seedling lethal without exogenous sucrose; Insensitive to 2,4-DB	Hayashi, M., Toriyama, K., Kondo, M., and Nishimura, M.	1998	2,4-dichlorophenoxybutyric acid-resistant mutants of Arabidopsis have defects in glyoxysomal fatty acid beta-oxidation	Plant Cell	10	183-195	http://www.ncbi.nlm.nih.gov/pubmed/9490742	9490742
At2g35690	acx5	Triacylglycerol & Fatty Acid Degradation	Acyl-CoA Oxidase	ACX	1.3.3.6	86	Acyl-CoA Oxidase	ACX5	Mutant Char.	High sequence similarity with ACX1. Acx5 single mutant does not exhibit a phenotype but the acx1 acx5 double mutant shows an altered response to IBA compared to single mutants. Adham AR, Zolman BK, Millius A, Bartel B. 2005. Mutations in Arabidopsis acyl-CoA oxidase genes reveal distinct and overlapping roles in beta-oxidation. Plant J. 41:859–74		Adham, A.R., Zolman, B.K., Millius, A., and Bartel, B.	2005	Mutations in Arabidopsis acyl-CoA oxidase genes reveal distinct and overlapping roles in beta-oxidation	Plant Journal	41	859-874	http://www.ncbi.nlm.nih.gov/pubmed/15743450	15743450
At3g05970	lacs6	Triacylglycerol & Fatty Acid Degradation	Long-Chain Acyl-CoA Synthetase	LACS	6.2.1.3	95	Long-Chain Acyl-CoA Synthetase	LACS6	Mutant Char.	Essential for seedling development		Fulda, M., Schnurr, J., Abbadi, A., Heinz, E., and Browse, J.	2004	Peroxisomal Acyl-CoA synthetase activity is essential for seedling development in Arabidopsis thaliana	Plant Cell	16	394-405	http://www.ncbi.nlm.nih.gov/pubmed/14742880	14742880
At3g06860	mfp2	Triacylglycerol & Fatty Acid Degradation	Multifunctional Protein	MFP (=ECH +HACDH)	4.2.1.17 , 1.1.1.35 ,5.3.3.8,5.1.2.3	(208 common no ec number),87,88,90,188	Multifunctional Protein	MFP2	Mutant Char.	This is the main MFP that should be linked to the prt B scheme in the b-ox figure.	Seedling lethal without exogenous sucrose	Rylott, E.L., Eastmond, P.J., Gilday, A.D., Slocombe, S.P., Larson, T.R., Baker, A., and Graham, I.A.	2006	The Arabidopsis thaliana multifunctional protein gene (MFP2) of peroxisomal beta-oxidation is essential for seedling establishment	Plant Journal	45	930-941	http://www.ncbi.nlm.nih.gov/pubmed/16507084	16507084
At3g51840	acx4	Triacylglycerol & Fatty Acid Degradation	Acyl-CoA Oxidase	ACX	1.3.3.6	86	Acyl-CoA Oxidase	ACX4	Mutant Char.; Heterol Exp'n.	http://www.ncbi.nlm.nih.gov/pubmed/12481085?itool=EntrezSystem2.PEntrez.Pubmed.Pubmed_ResultsPanel.Pubmed_RVDocSum&ordinalpos=1	Resistant to 2,4-DB	Rylott, E.L., Rogers, C.A., Gilday, A.D., Edgell, T., Larson, T.R., and Graham, I.A.	2003	Arabidopsis mutants in short- and medium-chain acyl-CoA oxidase activities accumulate acyl-CoAs and reveal that fatty acid beta-oxidation is essential for embryo development	Journal of Biological Chemistry	278	21370-21377	http://www.ncbi.nlm.nih.gov/pubmed/12682048	12682048
At3g57140	sdp1-like	Triacylglycerol & Fatty Acid Degradation	Triacylglycerol Lipase (TAGL)	TAGL	3.1.1.3	84	Triacylglycerol Lipase (TAGL)	SDP1-Like	Mutant Char.	Strong homology to SDP1; enzyme activity not characterized; Double SDP1/SDP1L mutant seedlings cannot hydrolyze stored TAGs		Kelly AA, Quettier AL, Shaw E, Eastmond PJ.	2011	Seed storage oil mobilization is important but not essential for germination or seedling establishment in Arabidopsis.	Plant Physiology	157	866-75	http://www.ncbi.nlm.nih.gov/pubmed/21825108	21825108
At4g14430	ibr10	Triacylglycerol & Fatty Acid Degradation	Enoyl CoA isomerase	Isom	5.3.3.8	90	Enoyl CoA isomerase	ECI2	Heterol Exp'n.	Encodes a peroxisomal delta3, delta2-enoyl CoA isomerase, involved in unsaturated fatty acid degradation. Mutant (ibr10) also found to be altered in the response to IBA and does not appear to be compromised in fatty acid breakdown during seed germination (Zolman et al., 2008).		Zolman, B.R., Martinez, N., Millius, A., Adham, A.R., and Bartel, B.	2008	Identification and characterization of Arabidopsis indole-3-butyric acid response mutants defective in novel peroxisomal enzymes	Genetics	180	237-251	http://www.ncbi.nlm.nih.gov/pubmed/18725356	18725356
At4g16760	acx1	Triacylglycerol & Fatty Acid Degradation	Acyl-CoA Oxidase	ACX	1.3.3.6	86	Acyl-CoA Oxidase	ACX1	Mutant Char.; Heterol Exp'n.	Sucrose-independent germination phenotype		Pinfield-Wells, H., Rylott, E.L., Gilday, A.D., Graham, S., Job, K., Larson, T.R., and Graham, I.A.	2005	Sucrose rescues seedling establishment but not germination of Arabidopsis mutants disrupted in peroxisomal fatty acid catabolism	Plant Journal	43	861-872	http://www.ncbi.nlm.nih.gov/pubmed/16146525	16146525
At4g24160	cgi-58	Triacylglycerol & Fatty Acid Degradation	Lysophosphatidic acid acyltransferase	LPAAT	2.3.1.51		CGI-58	CGI-58	Mutant Char.; Heterol Exp'n.	Also shows lipase and phospholipase activity. Since changed ID from cardiolipin acyltransferase, should I leave prior comments At4g24160, A Soluble Acyl-Coenzyme A Dependent Lysophosphatidic Acid Acyltransferase; Seq. Similarity to yeast CLD1? Seq. Similarity to mamalian CGI-58 but contains a full lipase motif; Recombinant protein shows acyltransferase, phospho- and TAG lipase activities (weak sp…	Elevated triacylglycerol levels in leaves	James, C.N., Horn, P.J., Case, C.R., Gidda, S.K., Zhang, D.Y., Mullen, R.T., Dyer, J.M., Anderson, R.G.W., and Chapman, K.D.	2010	Disruption of the Arabidopsis CGI-58 homologue produces Chanarin-Dorfman-like lipid droplet accumulation in plants	Proceedings of the National Academy of Sciences of the United States of America	107	17833-17838	http://www.ncbi.nlm.nih.gov/pubmed/20876112	20876112
At4g29010	aim1	Triacylglycerol & Fatty Acid Degradation	Multifunctional Protein	MFP (=ECH +HACDH)	4.2.1.17 ,1.1.1.35	(208 common no ec number) 87, 88	Multifunctional Protein	AIM1	Mutant Char.	Developmental Context of the Phenotype	Slightly smaller, darker green leaves; Increased branching; Few, abnormal flowers; Severely reduced fertility; Dark seeds with abnormal morphology; Disorganized floral meristems; Very small, twisted rosette leaves under short days	Richmond, T.A., and Bleecker, A.B.	1999	A defect in beta-oxidation causes abnormal inflorescence development in Arabidopsis	Plant Cell	11	1911-1923	http://www.ncbi.nlm.nih.gov/pubmed/10521521	10521521
At4g39850	cts, pxa1, ped3	Triacylglycerol & Fatty Acid Degradation	ABC Acyl Transporter	CTS	NA	96?172	ABC Acyl Transporter	CTS	Mutant Char.	Seedling development promotes lateral root formation	Seedling lethal; Insensitive to IBA	Zolman, B.K., Silva, I.D., and Bartel, B.	2001	The Arabidopsis pxa1 mutant is defective in an ATP-binding cassette transporter-like protein required for peroxisomal fatty acid beta-oxidation	Plant Physiology	127	1266-1278	http://www.ncbi.nlm.nih.gov/pubmed/11706205	11706205
At5g04040	sugar-dependent1 (sdp1)	Triacylglycerol & Fatty Acid Degradation	Triacylglycerol Lipase (TAGL)	TAGL	3.1.1.3	84	Triacylglycerol Lipase (TAGL)	SDP1	Mutant Char.; Heterol Exp'n.	Previous enzyme ID : 164 (Patatin-like Acyl-Hydrolase) because of its Patatin domain; Experimental: strong lipase activity of recombinant protein, strong lipid phenotype of mutant, mutant impaired in postgerminative growth	Seedling lethal without exogenous sucrose	Eastmond, P.J.	2006	SUGAR-DEPENDENT1 encodes a patatin domain triacylglycerol lipase that initiates storage oil breakdown in germinating Arabidopsis seeds	Plant Cell	18	665-675	http://www.ncbi.nlm.nih.gov/pubmed/16473965	16473965
At5g14180	mpl1	Triacylglycerol & Fatty Acid Degradation	Triacylglycerol Lipase (TAGL)	TAGL	3.1.1.3	84	Triacylglycerol Lipase (TAGL)	MPL1	Seq. Similarity	Seq. similarity ONLY (to AtLIP1 ; human gastric ; lysosomal lipases BLAST score>100)	Susceptible to green peach aphid	Louis, J., Lorenc-Kukula, K., Singh, V., Reese, J., Jander, G., and Shah, J.	2010	Antibiosis against the green peach aphid requires the Arabidopsis thaliana MYZUS PERSICAE-INDUCED LIPASE1 gene	Plant Journal	64	800-811	http://www.ncbi.nlm.nih.gov/pubmed/21105927	21105927
At5g14930	sag101	Triacylglycerol & Fatty Acid Degradation	Triacylglycerol Lipase (TAGL)	TAGL	3.1.1.3	84	Triacylglycerol Lipase (TAGL)	SAG101	Heterol Exp'n.	Experimental: weak TAG lipase activity of recombinant protein. No lipid phenotype. Senescence associated phenotype		He, Y.H., and Gan, S.S.	2002	A gene encoding an acyl hydrolase is involved in leaf senescence in Arabidopsis	Plant Cell	14	805-815	http://www.ncbi.nlm.nih.gov/pubmed/11971136	11971136
At5g27600	lacs7	Triacylglycerol & Fatty Acid Degradation	Long-Chain Acyl-CoA Synthetase	LACS	6.2.1.3	95	Long-Chain Acyl-CoA Synthetase	LACS7	Mutant Char.	Essential for early seedling growth		Fulda, M., Schnurr, J., Abbadi, A., Heinz, E., and Browse, J.	2004	Peroxisomal Acyl-CoA synthetase activity is essential for seedling development in Arabidopsis thaliana	Plant Cell	16	394-405	http://www.ncbi.nlm.nih.gov/pubmed/14742880	14742880
At5g65110	acx2	Triacylglycerol & Fatty Acid Degradation	Acyl-CoA Oxidase	ACX	1.3.3.6	86	Acyl-CoA Oxidase	ACX2	Mutant Char.,	Carbon provision for the beta-oxidation pathway during germination or in dormant seeds.	Delayed lipid elongation and breakdown	Pinfield-Wells, H., Rylott, E.L., Gilday, A.D., Graham, S., Job, K., Larson, T.R., and Graham, I.A.	2005	Sucrose rescues seedling establishment but not germination of Arabidopsis mutants disrupted in peroxisomal fatty acid catabolism	Plant Journal	43	861-872	http://www.ncbi.nlm.nih.gov/pubmed/16146525	16146525
At5g65940	chy1, dbr5	Triacylglycerol & Fatty Acid Degradation	Hydroxyisobutyryl-CoA Hydrolase	HIBCH	3.1.2.4	93	Hydroxyisobutyryl-CoA Hydrolase	CHY1	Mutant Char.; in vitro assay	resistant to indole-3-butyric acid,	Insensitive to IBA	Zolman, B.K., Monroe-Augustus, M., Thompson, B., Hawes, J.W., Krukenberg, K.A., Matsuda, S.P.T., and Bartel, B.	2001	chy1, an Arabidopsis mutant with impaired beta-oxidation, is defective in a peroxisomal beta-hydroxyisobutyryl-CoA hydrolase	Journal of Biological Chemistry	276	31037-31046	http://www.ncbi.nlm.nih.gov/pubmed/11404361	11404361
Lipid Trafficking
At1g19800	tgd1	Lipid Trafficking	Permease-like Protein of Inner Chloroplast Envelope	TGD1	NA	35	Permease-like Protein of Inner Chloroplast Envelope	TGD1	Mutant Char.		Embryo defective; Cotyledon	Xu, C.C., Fan, J.L., Riekhof, W., Froehlich, J.E., and Benning, C.	2003	A permease-like protein involved in ER to thylakoid lipid transfer in Arabidopsis	Embo Journal	22	2370-2379	http://www.ncbi.nlm.nih.gov/pubmed/12743031	12743031
At1g59820	ala3, itb2	Lipid Trafficking	Translocase	TL	NA	168	Translocase	ITB2	Mutant Char.	Regulates trichome branch elongation in Arabidopsis	Male gametophyte defective; Homozygotes are viable: Short primary root; Long root hairs; Altered trichome branching	Zhang, X.G., and Oppenheimer, D.G.	2009	IRREGULAR TRICHOME BRANCH 2 (ITB2) encodes a putative aminophospholipid translocase that regulates trichome branch elongation in Arabidopsis	Plant Journal	60	195-206	http://www.ncbi.nlm.nih.gov/pubmed/19566596	19566596
At1g65260	hcf155	Lipid Trafficking	Vesicle-Inducing Protein in Plastids	VIPP1	unknown		Vesicle-Inducing Protein in Plastids	VIPP1	Mutant Char.			Kroll, D., Meierhoff, K., Bechtold, N., Kinoshita, M., Westphal, S., Vothknecht, U.C., Soll, J., and Westhoff, P.	2001	VIPP1, a nuclear gene of Arabidopsis thaliana essential for thylakoid membrane formation	Proceedings of the National Academy of Sciences of the United States of America	98	4238-4242	http://www.ncbi.nlm.nih.gov/pubmed/11274447	11274447
At1g65410	tgd3, nap11, abci13	Lipid Trafficking	ATPase	TGD3	3.6.1.3	190	ATPase	TGD3	Mutant Char.		Slow growth; Few rosette leaves; Short roots; Sterile; Late flowering	Lu, B.B., Xu, C.C., Awai, K., Jones, A.D., and Benning, C.	2007	A small ATPase protein of Arabidopsis, TGD3, involved in chloroplast lipid import	Journal of Biological Chemistry	282	35945-35953	http://www.ncbi.nlm.nih.gov/pubmed/17938172	17938172
At3g06960	tgd4, pde320	Lipid Trafficking	Protein Involved in Lipid Transport	TGD4	NA		Protein Involved in Lipid Transport	TGD4	Mutant Char.		Seedling lethal (inferred from pigment defect)	Xu, C.C., Fan, J.L., Cornish, A.J., and Benning, C.	2008	Lipid trafficking between the endoplasmic reticulum and the plastid in Arabidopsis requires the extraplastidic TGD4 protein	Plant Cell	20	2190-2204	http://www.ncbi.nlm.nih.gov/pubmed/18689504	18689504
At3g20320	tgd2	Lipid Trafficking	Phosphatidic Acid-Binding Protein	TGD2	NA		Phosphatidic Acid-Binding Protein	TGD2	Mutant Char.		Dwarf; Slightly pale green	Awai, K., Xu, C.C., Tamot, B., and Benning, C.	2006	A phosphatidic acid-binding protein of the chloroplast inner envelope membrane involved in lipid trafficking	Proceedings of the National Academy of Sciences of the United States of America	103	10817-10822	http://www.ncbi.nlm.nih.gov/pubmed/16818883	16818883
Mitochondrial Fatty Acid & Lipoic Acid Synthesis
At2g04540	mtkas1, gld1	Mitochondrial Fatty Acid & Lipoic Acid Synthesis	Ketoacyl-ACP Synthase	KAS	2.3.1.41	3	Ketoacyl-ACP Synthase	KAS	Seq. Similarity; Heterol Exp'n.			Ewald, R., Kolukisaoglu, U., Bauwe, U., Mikkat, S., and Bauwe, H.	2007	Mitochondrial protein lipoylation does not exclusively depend on the mtKAS pathway of de novo fatty acid synthesis in Arabidopsis	Plant Physiology	145	41-48	http://www.ncbi.nlm.nih.gov/pubmed/17616510	17616510
At3g16170	aae13	Mitochondrial Fatty Acid & Lipoic Acid Synthesis	Malonyl-CoA Synthase	MCS	6.2.1.14	75	Malonyl-CoA Synthase	MCS/AAE13	Activity in vitro; Overexpression; Mutant Char			Chen, H., Kim, H.U., Weng, H., and Browse, J.	2011	Malonyl-CoA Synthetase, Encoded by ACYL ACTIVATING ENZYME13, Is Essential for Growth and Development of Arabidopsis	Plant Cell	23	2247-2262	http://www.ncbi.nlm.nih.gov/pubmed/21642549	21642549
Mitochondrial Phospholipid Synthesis
At2g39290	pgp1, jovtenky(jov), pgps1	Mitochondrial Phospholipid Synthesis	Phosphatidylglycerol-Phosphate Synthase	PGPS	2.7.8.5	23	Phosphatidylglycerol-Phosphate Synthase	PGP1	Mutant Char.; Heterol Exp'n.		Pale green	Xu, C.C., Hartel, H., Wada, H., Hagio, M., Yu, B., Eakin, C., and Benning, C.	2002	The pgp1 mutant locus of Arabidopsis encodes a phosphatidylglycerolphosphate synthase with impaired activity	Plant Physiology	129	594-604	http://www.ncbi.nlm.nih.gov/pubmed/12068104	12068104
At2g45150	cds4	Mitochondrial Phospholipid Synthesis	CDP-DAG Synthase	CDP-DAGS	2.7.7.41	22	CDP-DAG Synthase	CDS4; CDP-DAGS	Seq. Similarity; Heterol Exp'n.; In vitro	4 isoforms (alt. splicing); cardiolipin normal in cds4/cds5 mutants; double mutant of cds4 and cds5 is unable to synthesise plastidial PG		Haselier, A., Akbari, H., Weth, A., Baumgartner, W., and Frentzen, M.	2010	Two Closely Related Genes of Arabidopsis Encode Plastidial Cytidinediphosphate Diacylglycerol Synthases Essential for Photoautotrophic Growth	Plant Physiology	153	1372-1384	http://www.ncbi.nlm.nih.gov/pubmed/20442275	20442275
At3g10370	sdp6	Mitochondrial Phospholipid Synthesis	FAD-dependent Glycerol-3-Phosphate Dehydrogenase	FAD-GPDH	1.1.99.5	77	FAD-dependent Glycerol-3-Phosphate Dehydrogenase	SDP6	Mutant Char.; Seq. Similarity		Seedling lethal without exogenous sucrose; Delayed germination	Quettier, A.L., Shaw, E., and Eastmond, P.J.	2008	SUGAR-DEPENDENT6 encodes a mitochondrial flavin adenine dinucleotide-dependent glycerol-3-P dehydrogenase, which is required for glycerol catabolism and postgerminative seedling growth in Arabidopsis	Plant Physiology	148	519-528	http://www.ncbi.nlm.nih.gov/pubmed/18599644	18599644
At3g60620	cds5	Mitochondrial Phospholipid Synthesis	CDP-DAG Synthase	CDP-DAGS	2.7.7.41	22	CDP-DAG Synthase	CDS5; CDP-DAGS	Seq. Similarity; Heterol Exp'n.; In vitro	cardiolipin normal in cds4/cds5 mutants ; double mutant of cds4 and cds5 is unable to synthesise plastidial PG		Haselier, A., Akbari, H., Weth, A., Baumgartner, W., and Frentzen, M.	2010	Two Closely Related Genes of Arabidopsis Encode Plastidial Cytidinediphosphate Diacylglycerol Synthases Essential for Photoautotrophic Growth	Plant Physiology	153	1372-1384	http://www.ncbi.nlm.nih.gov/pubmed/20442275	20442275
At4g04870	cls	Mitochondrial Phospholipid Synthesis	Cardiolipin Synthase	CLS	2.7.8.*	68	Cardiolipin Synthase	CLS	Seq. Similarity; Heterol Exp'n.			Katayama, K., Sakurai, I., and Wada, H.	2004	Identification of an Arabidopsis thaliana gene for cardiolipin synthase located in mitochondria	Febs Letters	577	193-198	http://www.ncbi.nlm.nih.gov/pubmed/15527784	15527784
Mitochondrial Lipopolysaccharide Synthesis
At2g04560	atlpxb	Mitochondrial Lipopolysaccharide Synthesis	Lipid-A-disaccharide synthase	LpxB	2.4.1.182	0	Lipid-A-disaccharide synthase	AtLpxB	Seq. Similarity; Mutant Char			Li, C.J., Guan, Z.Q., Liu, D., and Raetz, C.R.H.	2011	Pathway for lipid A biosynthesis in Arabidopsis thaliana resembling that of Escherichia coli	Proceedings of the National Academy of Sciences of the United States of America	108	11387-11392	http://www.ncbi.nlm.nih.gov/pubmed/21709257	21709257
At3g20480	atlpxk	Mitochondrial Lipopolysaccharide Synthesis	Tetraacyldisaccharide 4'-kinase	LpxK	2.7.1.130	0	Tetraacyldisaccharide 4'-kinase	AtLpxK	Seq. Similarity; Mutant Char			Li, C.J., Guan, Z.Q., Liu, D., and Raetz, C.R.H.	2011	Pathway for lipid A biosynthesis in Arabidopsis thaliana resembling that of Escherichia coli	Proceedings of the National Academy of Sciences of the United States of America	108	11387-11392	http://www.ncbi.nlm.nih.gov/pubmed/21709257	21709257
At4g05210	atlpxd1	Mitochondrial Lipopolysaccharide Synthesis	UDP-3-O-(3-hydroxymyristoyl)glucosamine N-acyltransferase	LpxD	2.3.1.191	0	UDP-3-O-(3-hydroxymyristoyl)glucosamine N-acyltransferase	AtLpxD1	Seq. Similarity; Mutant Char	lipid X not reduced in mutant		Li, C.J., Guan, Z.Q., Liu, D., and Raetz, C.R.H.	2011	Pathway for lipid A biosynthesis in Arabidopsis thaliana resembling that of Escherichia coli	Proceedings of the National Academy of Sciences of the United States of America	108	11387-11392	http://www.ncbi.nlm.nih.gov/pubmed/21709257	21709257
At4g21220	atlpxd2	Mitochondrial Lipopolysaccharide Synthesis	UDP-3-O-(3-hydroxymyristoyl)glucosamine N-acyltransferase	LpxD	2.3.1.191	0	UDP-3-O-(3-hydroxymyristoyl)glucosamine N-acyltransferase	AtLpxD2	Seq. Similarity; Mutant Char	lipid X greatly reduced in mutant		Li, C.J., Guan, Z.Q., Liu, D., and Raetz, C.R.H.	2011	Pathway for lipid A biosynthesis in Arabidopsis thaliana resembling that of Escherichia coli	Proceedings of the National Academy of Sciences of the United States of America	108	11387-11392	http://www.ncbi.nlm.nih.gov/pubmed/21709257	21709257
At4g29540	atlpxa	Mitochondrial Lipopolysaccharide Synthesis	UDP-N-acetylglucosamine acyltransferase	LpxA	2.3.1.129	0	UDP-N-acetylglucosamine acyltransferase	AtLpxA	Mutant char; Activity in vitro; E. coli compl.	Two splice sites yielding proteins AtLpxA1 and AtLPXA2		Joo, S.H., Chung, H.S., Raetz, C.R.H., and Garrett, T.A.	2012	Activity and Crystal Structure of Arabidopsis thaliana UDP-N-Acetylglucosamine Acyltransferase	Biochemistry	51	4322-4330	http://www.ncbi.nlm.nih.gov/pubmed/22545860	22545860
At5g03770	atkdta	Mitochondrial Lipopolysaccharide Synthesis	3-deoxy-D-manno-octulosonic acid (Kdo) transferase	KdtA	2.4.99.13	0	3-deoxy-D-manno-octulosonic acid (Kdo) transferase	AtKdtA	Seq. Similarity; Mutant Char			Seveno, M., Seveno-Carpentier, E., Voxeur, A., Menu-Bouaouiche, L., Rihouey, C., Delmas, F., Chevalier, C., Driouich, A., and Lerouge, P.	2010	Characterization of a putative 3-deoxy-d-manno-2-octulosonic acid (Kdo) transferase gene from Arabidopsis thaliana	Glycobiology	20	617-628	http://www.ncbi.nlm.nih.gov/pubmed/20124190	20124190
Cutin Synthesis & Transport
At1g02390	gpat2	Cutin Synthesis & Transport 1	Glycerol-3-Phosphate Acyltransferase	GPAT	2.3.1.15	20,209	Glycerol-3-Phosphate Acyltransferase	GPAT2	Seq. Similarity	No in vitro activity detected		Yang, W., Simpson, J.P., Li-Beisson, Y., Beisson, F., Pollard, M., and Ohlrogge, J.B.	2012	A Land-Plant-Specific Glycerol-3-Phosphate Acyltransferase Family in Arabidopsis: Substrate Specificity, sn-2 Preference, and Evolution	Plant Physiology	160	638-652	http://www.ncbi.nlm.nih.gov/pubmed/22864585	22864585
At1g06520	gpat1	Cutin Synthesis & Transport 1	Glycerol-3-Phosphate Acyltransferase	GPAT	2.3.1.198	20,209	sn-2-Glycerol-3-Phosphate Acyltransferase	sn-2-GPAT1	Mutant Char.; Heterol Exp'n.	Has in vitro sn-2 acyltransferase but no phosphatase activity. Not only in mitochonfria but also in endomembranes	Reduced fertility; Pollen abortion (does not segregate in heterozygotes)	Zheng, Z., Xia, Q., Dauk, M., Shen, W., Selvaraj, G., and Zou, J.	2003	Arabidopsis AtGPAT1, a member of the membrane-bound glycerol-3-phosphate acyltransferase gene family, is essential for tapetum differentiation and male fertility	Plant Cell	15	1872-1887	http://www.ncbi.nlm.nih.gov/pubmed/12897259	12897259
At1g15360	win1, shn1	Cutin Synthesis & Transport 1	SHN Transcription Factors	Regulatory protein	NA		SHN Transcription Factors	WIN1/SHN1	Mutant Char.; in-planta Overexp'n.	35S:SHN1 upregulates both wax and cutin biosynthetic genes; Loss of function phenotypes not reported; gene expression analyses; functional redundancy of SHN1, SHN2 and SHN3		Aharoni, A., Dixit, S., Jetter, R., Thoenes, E., van Arkel, G., and Pereira, A.	2004	The SHINE clade of AP2 domain transcription factors activates wax biosynthesis, alters cuticle properties, and confers drought tolerance when overexpressed in Arabidopsis	Plant Cell	16	2463-2480	http://www.ncbi.nlm.nih.gov/pubmed/15319479	15319479
At1g16060	wri3, adap	Plastid Fatty Acid Synthesis; Cutin Synthesis & Transport 1	AP2/EREBP Transcription Factors	Regulatory protein	NA		WRINKLED3 transcription factor 3	WRI3	Mutant Char.; yeast one-hybrid assays	Direct transcriptional activator of some late fatty acid biosynthetic genes and lipogenic genes; significant decreases in the amount of major cutin monomers produced by triple mutant wri1wri3wri4 flowers. the main flower cutin monomer (10,16-dihydroxypalmitate) was decreased by more than 50%. Significant decrease in 18:2 DCA in inflorescence stem cutin of triple mutant. wax production was not aff…	Early germination: Increased growth rate; Sensitive to drought; Insensitive to ABA; Resistant to salt stress	To, A., Joubes, J., Barthole, G., Lecureuil, A., Scagnelli, A., Jasinski, S., Lepiniec, L., and Baud, S.	2012	WRINKLED Transcription Factors Orchestrate Tissue-Specific Regulation of Fatty Acid Biosynthesis in Arabidopsis	Plant Cell	24	5007-5023	http://www.ncbi.nlm.nih.gov/pubmed/23243127	23243127
At1g17840	wbc11, desperado (dso), cof1, pel1, dso4, abcg11	Cutin Synthesis & Transport 2	ABC Transporter	ABC	3.A.1.204.8		ABC Transporter	WBC11 / ABCG11 / DSO/COF1	Mutant Char.	Proposed to be involved in transport of waxes, as well as cutin monomers, oligomers or polymer. Lipidic inclusions in epidermal cells, reduced cutin and wax load; can form homodimers and heterodimers with ABCG12/CER5	Misshapen, torn rosette leaves; Short, thin inflorescence stems; Increased branching; Abnormal leaf venation; Abnormal cuticle	Panikashvili, D., Savaldi-Goldstein, S., Mandel, T., Yifhar, T., Franke, R.B., Hofer, R., Schreiber, L., Chory, J., and Aharoni, A.	2007	The Arabidopsis DESPERADO/AtWBC11 transporter is required for cutin and wax secretion	Plant Physiology	145	1345-1360	http://www.ncbi.nlm.nih.gov/pubmed/17951461	17951461
At1g49430	lacs2, sma4, lrd2	Cutin Synthesis & Transport 1	Long-Chain Acyl-CoA Synthetase	LACS	6.2.1.3	95	Long-Chain Acyl-CoA Synthetase	LACS2	Mutant Char.; Heterol Exp'n.	Protein family of 9 members; mutant have defected cuticle; cuticle is more permeable for dyes, interestingly leafs are more resistant to the pathogen Botrytis; LACS2 mutant has defected cuticle	Dwarf; Few, small, wrinkled leaves	Schnurr, J., Shockey, J., and Browse, J.	2004	The acyl-CoA synthetase encoded by LACS2 is essential for normal cuticle development in Arabidopsis	Plant Cell	16	629-642	http://www.ncbi.nlm.nih.gov/pubmed/14973169	14973169
At1g51460	abcg13	Cutin Synthesis & Transport 1	ABC Transporter	ABC	NA	0	ABC Transporter	ABCG13	Mutant Char.	Decrease in cutin content and partial loss of cuticular nanoridges in flowers. Seq. Similarity to ABCG11; ABCG12/CER5		Panikashvili, D., Shi, J.X., Schreiber, L., and Aharoni, A.	2011	The Arabidopsis ABCG13 transporter is required for flower cuticle secretion and patterning of the petal epidermis	New Phytologist	190	113-124	http://www.ncbi.nlm.nih.gov/pubmed/21232060	21232060
At1g55250	hub2	Cutin Synthesis & Transport 1; Fatty Acid Elongation & Wax Biosynthesis	Ubiquitin ligase	HUB	6.3.2.19		Encodes one of two orthologous E3 ubiquitin ligases	HUB2	Mutant Char.;ChIP assay	The wax composition was changed and that cutin 16:0 dicarboxylic acid was significantly reduced in hub1 mutant. LACS2, ATT1 and HOTHEAD involved in cutin biosynthesis and CER1 involved in wax biosynthesis were down-regulated in the hub mutants.	Dwarf; Pale green leaves; Irregular leaf blade surface; Thin inflorescence stems; Reduced rosette biomass; Slightly shorter roots; Increased ploidy levels in leaves	Menard, R., Verdier, G., Ors, M., Erhardt, M., Beisson, F., and Shen, W.H.	2014	Histone H2B monoubiquitination is involved in the regulation of cutin and wax composition in Arabidopsis thaliana	Plant Cell Physiology	55	455-466	http://www.ncbi.nlm.nih.gov/pubmed/24319075	24319075
At1g72970	hth, ace, eda17	Cutin Synthesis & Transport 1	Omega-Hydroxy Fatty Acyl Dehydrogenase	HFADH	1.1.1.*	204	Omega-Hydroxy Fatty Acyl Dehydrogenase	HTD	Mutant Char.; Heterol Exp'n.	Strong reduction in diacids in the KO, proposed to be involved in the synthesis of oxoacid precursor. Function shown in cutin.	Abnormal sepal development; Fused floral organs; Reduced fertility; Low penetrance of abnormal ovules	Krolikowski, K.A., Victor, J.L., Wagler, T.N., Lolle, S.J., and Pruitt, R.E.	2003	Isolation and characterization of the Arabidopsis organ fusion gene HOTHEAD	Plant Journal	35	501-511	http://www.ncbi.nlm.nih.gov/pubmed/12904212	12904212
At1g79700	wri4	Fatty Acid Synthesis; Cutin Synthesis & Transport 1	AP2/EREBP Transcription Factors	Regulatory protein	NA		WRINKLED4 transcription factor	WRI4	Mutant Char.; yeast one-hybrid assays	Direct transcriptional activator of some late fatty acid biosynthetic genes and lipogenic genes; significant decreases in the amount of major cutin monomers produced by triple mutant wri1wri3wri4 flowers. the main flower cutin monomer (10,16-dihydroxypalmitate) was decreased by more than 50%.		To, A., Joubes, J., Barthole, G., Lecureuil, A., Scagnelli, A., Jasinski, S., Lepiniec, L., and Baud, S.	2012	WRINKLED Transcription Factors Orchestrate Tissue-Specific Regulation of Fatty Acid Biosynthesis in Arabidopsis	Plant Cell	24	5007-5023	http://www.ncbi.nlm.nih.gov/pubmed/23243127	23243127
At2g26910	abcg32, pec1	Cutin Synthesis & Transport 1	ABC Transporter	ABC	NA	0	ABC Transporter	ABCG32/PEC1	Mutant Char.	Reduction in most cutin monomers and observation of lipidic inclusions;yeast ino1 complementation		Bessire, M., Borel, S., Fabre, G., Carraca, L., Efremova, N., Yephremov, A., Cao, Y., Jetter, R., Jacquat, A.C., Metraux, J.P., and Nawrath, C.	2011	A Member of the PLEIOTROPIC DRUG RESISTANCE Family of ATP Binding Cassette Transporters Is Required for the Formation of a Functional Cuticle in Arabidopsis	Plant Cell	23	1958-1970	http://www.ncbi.nlm.nih.gov/pubmed/21628525	21628525
At2g33510	cfl1	Cutin Synthesis & Transport 1	a WW domain-containing unknown protein	Regulatory protein	NA	0	A WW domain-containing protein	CFL1	Mutant Char.; in-planta Overexp'n.	Overexpression in Arabidopsis results in an increase in some cutin monomers; binds to a homeodomain transcription factor that may have BODYGUARD (BDG) as direct target.		Wu, R., Li, S., He, S., Wassmann, F., Yu, C., Qin, G., Schreiber, L., Qu, L.J., and Gu, H.	2011	CFL1, a WW Domain Protein, Regulates Cuticle Development by Modulating the Function of HDG1, a Class IV Homeodomain Transcription Factor, in Rice and Arabidopsis	Plant Cell	23	3392-3411	http://www.ncbi.nlm.nih.gov/pubmed/21954461	21954461
At2g38110	gpat6	Cutin Synthesis & Transport 1	Glycerol-3-Phosphate Acyltransferase	GPAT	2.3.1.198	20,209	sn-2-Glycerol-3-Phosphate Acyltransferase/Phosphatase	sn-2-GPAT6	Mutant Char.; Heterol Exp'n.; in-planta Overexp'n.	Has also phosphatase activity in vitro	Complete loss of cuticle and nanoridges on petals	Li-Beisson, Y., Pollard, M., Sauveplane, V., Pinot, F., Ohlrogge, J., and Beisson, F.	2009	Nanoridges that characterize the surface morphology of flowers require the synthesis of cutin polyester	Proceedings of the National Academy of Sciences of the United States of America	106	22008-22013	http://www.ncbi.nlm.nih.gov/pubmed/19959665	19959665
At2g44950	hub1	Cutin Synthesis & Transport 1; Fatty Acid Elongation & Wax Biosynthesis	Ubiquitin ligase	HUB	6.3.2.19		Encodes one of two orthologous E3 ubiquitin ligases	HUB1/RDO4	Mutant Char.;ChIP assay	The wax composition (C26 and C32 fatty acids, & C32 primary alcohol) was reduced and that cutin 16:0 dicarboxylic acid was significantly reduced in hub1 mutant. LACS2, ATT1 and HOTHEAD involved in cutin biosynthesis and CER1 involved in wax biosynthesis were down-regulated in the hub mutants.	Pale green leaves; Abnormal leaf shape; Reduced rosette biomass; Short primary root	Menard, R., Verdier, G., Ors, M., Erhardt, M., Beisson, F., and Shen, W.H.	2014	Histone H2B monoubiquitination is involved in the regulation of cutin and wax composition in Arabidopsis thaliana	Plant Cell Physiology	55	455-466	http://www.ncbi.nlm.nih.gov/pubmed/24319075	24319075
At2g45970	lacerata (lcr), cyp86a8	Cutin Synthesis & Transport 1	Fatty Acyl omega-Hydroxylase	FAH	1.14.13.*	199	Fatty Acyl omega-Hydroxylase (CYP86A)	CYP86A8/LCR	Mutant Char.; Heterol Exp'n.		Fused leaves	Wellesen, K., Durst, F., Pinot, F., Benveniste, I., Nettesheim, K., Wisman, E., Steiner-Lange, S., Saedler, H., and Yephremov, A.	2001	Functional analysis of the LACERATA gene of Arabidopsis provides evidence for different robes of fatty acid omega-hydroxylation in development	Proceedings of the National Academy of Sciences of the United States of America	98	9694-9699	http://www.ncbi.nlm.nih.gov/pubmed/11493698	11493698
At2g47240	cer8, lacs1	Cutin Synthesis & Transport 1	Long-Chain Acyl-CoA Synthetase	LACS	6.2.1.3	95	Long-Chain Acyl-CoA Synthetase	LACS1	Mutant Char.; Heterol Exp'n.; in vitro assays	Has overlapping function with lacs2; mutant shows defects both in wax and cutin monomer synthesis	Glossy inflorescence stems	Lu, S., Song, T., Kosma, D.K., Parsons, E.P., Rowland, O., and Jenks, M.A.	2009	Arabidopsis CER8 encodes LONG-CHAIN ACYL-COA SYNTHETASE 1 (LACS1) that has overlapping functions with LACS2 in plant wax and cutin synthesis	Plant Journal	59	553-564	http://www.ncbi.nlm.nih.gov/pubmed/19392700	19392700
At3g01140	myb106	Cutin Synthesis & Transport 1	MYB Transcription Factors	Regulatory protein	NA		Myb Transcription Factors	MYB106/NOK	Mutant Char.; Heterol Exp'n.; Heterol Exp'n.;	MYB106 and MYB16, coordinately with WIN1/SHN1, regulate cuticle development.	Increased trichome branching	Oshima, Y., Shikata, M., Koyama, T., Ohtsubo, N., Mitsuda, N., and Ohme-Takagi, M.	2013	MIXTA-Like Transcription Factors and WAX INDUCER1/SHINE1 Coordinately Regulate Cuticle Development in Arabidopsis and Torenia fournieri	Plant Cell	25	1609-1624	http://www.ncbi.nlm.nih.gov/pubmed/23709630	23709630
At3g10570	cyp77a6	Cutin Synthesis & Transport 1	Fatty Acyl in-chain Hydroxylase	FAIH	1.14.13.*	157	Fatty Acyl in-chain Hydroxylase (CYP77A)	CYP77A6	Mutant Char.; Heterol Exp'n.		Complete loss of cuticle and nanoridges on petals	Li-Beisson, Y., Pollard, M., Sauveplane, V., Pinot, F., Ohlrogge, J., and Beisson, F.	2009	Nanoridges that characterize the surface morphology of flowers require the synthesis of cutin polyester	Proceedings of the National Academy of Sciences of the United States of America	106	22008-22013	http://www.ncbi.nlm.nih.gov/pubmed/19959665	19959665
At3g48720	dcf	Cutin Synthesis & Transport 1	Feruloyl Transferase	FT	NA	0	Feruloyl-CoA : omega-hydroxy fatty acid Transferase	DCF	Mutant Char.; Heterol Exp'n.	Reduction (50%) in cutin ferulate in mutant and verified hydroxycinnamoyl-CoA:omega-hydroxy fatty acid transferase activity in vitro		Rautengarten, C., Ebert, B., Ouellet, M., Nafisi, M., Baidoo, E.E., Benke, P., Stranne, M., Mukhopadhyay, A., Keasling, J.D., Sakuragi, Y., and Scheller, H.V.	2012	Arabidopsis Deficient in Cutin Ferulate Encodes a Transferase Required for Feruloylation of omega-Hydroxy Fatty Acids in Cutin Polyester	Plant Physiology	158	654-665	http://www.ncbi.nlm.nih.gov/pubmed/22158675	22158675
At4g00360	att1	Cutin Synthesis & Transport 1	Fatty Acyl omega-Hydroxylase	FAH	1.14.13.*	199	Fatty Acyl omega-Hydroxylase (CYP86A)	CYP86A2	Mutant Char.; Heterol Exp'n.			Xiao, F., Goodwin, S.M., Xiao, Y., Sun, Z., Baker, D., Tang, X., Jenks, M.A., and Zhou, J.M.	2004	Arabidopsis CYP86A2 represses Pseudomonas syringae type III genes and is required for cuticle development	Embo Journal	23	2903-2913	http://www.ncbi.nlm.nih.gov/pubmed/15241470	15241470
At4g00400	gpat8, gpat4	Cutin Synthesis & Transport 1	Glycerol-3-Phosphate Acyltransferase	GPAT	2.3.1.198	20,209	sn-2-Glycerol-3-Phosphate Acyltransferase/Phosphatase	sn-2-GPAT8	Mutant Char.; Heterol Exp'n.; in-planta Overexp'n.	Has also phosphatase activity in vitro		Li, Y., Beisson, F., Koo, A.J., Molina, I., Pollard, M., and Ohlrogge, J.	2007	Identification of acyltransferases required for cutin biosynthesis and production of cutin with suberin-like monomers	Proceedings of the National Academy of Sciences of the United States of America	104	18339-18344	http://www.ncbi.nlm.nih.gov/pubmed/17991776	17991776
At4g01950	gpat3	Cutin Synthesis & Transport 1	Glycerol-3-Phosphate Acyltransferase	GPAT	2.3.1.15	20,209	Glycerol-3-Phosphate Acyltransferase	GPAT3	Seq. Similarity	No in vitro activity detected		Yang, W., Simpson, J.P., Li-Beisson, Y., Beisson, F., Pollard, M., and Ohlrogge, J.B.	2012	A Land-Plant-Specific Glycerol-3-Phosphate Acyltransferase Family in Arabidopsis: Substrate Specificity, sn-2 Preference, and Evolution	Plant Physiology	160	638-652	http://www.ncbi.nlm.nih.gov/pubmed/22864585	22864585
At5g11190	shn2	Cutin Synthesis & Transport 1	SHN Transcription Factors	Regulatory protein	NA	0	SHN Transcription Factors	SHN2	Mutant Char.	Defects in cutin and surface morphologies in amiRNA lines; functional redundancy of SHN1, SHN2 and SHN3;35S:SHN2 has similar effects as 35S:SHN1; gene expression analyses		Aharoni, A., Dixit, S., Jetter, R., Thoenes, E., van Arkel, G., and Pereira, A.	2004	The SHINE clade of AP2 domain transcription factors activates wax biosynthesis, alters cuticle properties, and confers drought tolerance when overexpressed in Arabidopsis	Plant Cell	16	2463-2480	http://www.ncbi.nlm.nih.gov/pubmed/15319479	15319479
At5g15310	myb16	Cutin Synthesis & Transport 1	MYB Transcription Factors	Regulatory protein	NA		Myb Transcription Factor,member of the R2R3 factor gene family.	MYB16	Mutant Char.; in-planta Overexp'n.; Heterol Exp'n.;	MYB106 and MYB16, coordinately with WIN1/SHN1, regulate cuticle development.		Oshima, Y., Shikata, M., Koyama, T., Ohtsubo, N., Mitsuda, N., and Ohme-Takagi, M.	2013	MIXTA-Like Transcription Factors and WAX INDUCER1/SHINE1 Coordinately Regulate Cuticle Development in Arabidopsis and Torenia fournieri	Plant Cell	25	1609-1624	http://www.ncbi.nlm.nih.gov/pubmed/23709630	23709630
At5g23940	pel3, dcr, emb3009	Cutin Synthesis & Transport 1	DCR/PEL3 Acyltransferase	Unknown function	unknown		DCR/PEL3 Acyltransferase	PEL3/DCR	Mutant Char.; Heterol Exp'n.	Knockout defective in cutin; protein mostly localized to cytoplasm; in vitro diacylglycerol acyltransferase activity; function in the pathway unknown	Embryo defective; Globular	Tzafrir, I., Pena-Muralla, R., Dickerman, A., Berg, M., Rogers, R., Hutchens, S., Sweeney, T.C., McElver, J., Aux, G., Patton, D., and Meinke, D.	2004	Identification of genes required for embryo development in Arabidopsis	Plant Physiology	135	1206-1220	http://www.ncbi.nlm.nih.gov/pubmed/15266054	15266054
At5g25390	shn3	Cutin Synthesis & Transport 1	SHN Transcription Factors	Regulatory protein	NA	0	SHN Transcription Factors	SHN3	Mutant Char.	Defects in cutin and surface morphologies in amiRNA lines; functional redundancy of SHN1, SHN2 and SHN3. 35S:SHN3 has similar effects as 35S:SHN1; gene expression analyses. function in root suberin suggested		Aharoni, A., Dixit, S., Jetter, R., Thoenes, E., van Arkel, G., and Pereira, A.	2004	The SHINE clade of AP2 domain transcription factors activates wax biosynthesis, alters cuticle properties, and confers drought tolerance when overexpressed in Arabidopsis	Plant Cell	16	2463-2480	http://www.ncbi.nlm.nih.gov/pubmed/15319479	15319479
Suberin Synthesis & Transport
At1g01610	gpat4, gpat4/gpat8	Suberin Synthesis & Transport 1	Glycerol-3-Phosphate Acyltransferase	GPAT	2.3.1.198	20,209	sn-2-Glycerol-3-Phosphate Acyltransferase/Phosphatase	sn-2-GPAT4	Also has phosphatase activity in vitro, detected in plasma membrane proteomics	Acyl acceptor could be glycerol-3-phosphate or glycerol. Has also phosphatase activity in vitro		Li, Y.H., Beisson, F., Koo, A.J.K., Molina, I., Pollard, M., and Ohlrogge, J.	2007	Identification of acyltransferases required for cutin biosynthesis and production of cutin with suberin-like monomers	Proceedings of the National Academy of Sciences of the United States of America	104	18339-18344	http://www.ncbi.nlm.nih.gov/pubmed/17991776	17991776
At1g64670	bodyguard (bdg), bdg1	Suberin Synthesis & Transport 1	Hydrolase-like Protein	Unknown function	unknown		Hydrolase-like Protein	BDG/bodyguard	Mutant Char.	Function shown in cutin; proposed to be involved in cutin assembly. Mutant affected in structure of cutin layer; belongs to the alpha , beta-hydrolase superfamily; function in the pathway unknown; proposed to be involved in cutin cross-linking;	Semi-dwarf; Increased branching; Curved, elongated, slightly serrated leaves; Incomplete penetrance of fused leaves; Sensitive to fungicides	Kurdyukov, S., Faust, A., Nawrath, C., Bar, S., Voisin, D., Efremova, N., Franke, R., Schreiber, L., Saedler, H., Metraux, J.P., and Yephremov, A.	2006	The epidermis-specific extracellular BODYGUARD controls cuticle development and morphogenesis in Arabidopsis	Plant Cell	18	321-339	http://www.ncbi.nlm.nih.gov/pubmed/16415209	16415209
At1g68530	cer6, cut1, pop1	Suberin Synthesis & Transport 1; Fatty Acid Elongation & Wax Biosynthesis	Ketoacyl-CoA Synthase	KCS	2.3.1.120	147	Ketoacyl-CoA Synthase	KCS6/CER6/CUT1	Potato StKCS6-RNAi characterization; Arabidopsis mutant analysis (wax phenotype)	Protein family of 21 members-Root but not seed suberin phenotype. Other family members may have redundant functions. Double mutant of kcs2,kcs20 results in 15-20% reduction in cuticular wax. STKCS6 homology to both AtKCS6 and AtKCS5 is similar; it cannot unambiguously be assumed that StKCS6 is the potato orthologue of AtKCS6	Glossy, bright green inflorescence stems; Male sterile unless grown under high humidity	Fiebig, A., Mayfield, J.A., Miley, N.L., Chau, S., Fischer, R.L., and Preuss, D.	2000	Alterations in CER6, a gene identical to CUT1, differentially affect long-chain lipid content on the surface of pollen and stems	Plant Cell	12	2001-2008	http://www.ncbi.nlm.nih.gov/pubmed/11041893	11041893
At2g28670	esb1	Suberin Synthesis & Transport 2	Disease resistance-responsive family protein / dirigent protein	DIR	unknown		Disease resistance-responsive family protein / dirigent protein	DIR10	Mutant Char.	Mutant characterized by 2-fold increased root suberin. Dirigent proteins are supposed to be involved in polymerisation of cell wall phenolics	Resistant to drought; Elevated suberin levels in roots	Baxter, I., Hosmani, P.S., Rus, A., Lahner, B., Borevitz, J.O., Muthukumar, B., Mickelbart, M.V., Schreiber, L., Franke, R.B., and Salt, D.E.	2009	Root Suberin Forms an Extracellular Barrier That Affects Water Relations and Mineral Nutrition in Arabidopsis	Plos Genetics	5	0	http://www.ncbi.nlm.nih.gov/pubmed/19461889	19461889
At2g30490	c4h, ref3, cyp73a5	Suberin Synthesis & Transport 2	Cinnamate 4-Hydroxylase	C4H	1.14.13.11	183	Cinnamate 4-Hydroxylase	CYP73A5	Heterol Exp'n.	Phenylpropanoid pathway genes required for ferulic acid formation	Dwarf; Increased branching; Thick lateral branch bases; Male sterile due to indehiscent anthers	Schilmiller, A.L., Stout, J., Weng, J.K., Humphreys, J., Ruegger, M.O., and Chapple, C.	2009	Mutations in the cinnamate 4-hydroxylase gene impact metabolism, growth and development in Arabidopsis	Plant Journal	60	771-782	http://www.ncbi.nlm.nih.gov/pubmed/19682296	19682296
At2g40890	ref8, cyp98a3	Suberin Synthesis & Transport 2	Coumaroyl 3-Hydroxylase	C3H	1.14.13.*		Coumaroyl 3-Hydroxylase	CYP98A3	Mutant Char.; Heterol Exp'n.	Phenylpropanoid pathway gene required for ferulic acid formation	Dwarf; Collapsed vessel elements; Reduced lignin	Franke, R., Humphreys, J.M., Hemm, M.R., Denault, J.W., Ruegger, M.O., Cusumano, J.C., and Chapple, C.	2002	The Arabidopsis REF8 gene encodes the 3-hydroxylase of phenylpropanoid metabolism	Plant Journal	30	33-45	http://www.ncbi.nlm.nih.gov/pubmed/11967091	11967091
At3g11430	gpat5	Suberin Synthesis & Transport 1	Glycerol-3-Phosphate Acyltransferase	GPAT	2.3.1.198	20,209	sn-2-Glycerol-3-Phosphate Acyltransferase	sn-2-GPAT5	Mutant Char., Heterol Exp'n.; in-planta Overexp'n.	Acyl acceptor could be glycerol-3-phosphate or glycerol	Abnormal insoluble lipid polyester biosynthesis	Beisson, F., Li, Y.H., Bonaventure, G., Pollard, M., and Ohlrogge, J.B.	2007	The acyltransferase GPAT5 is required for the synthesis of suberin in seed coat and root of Arabidopsis	Plant Cell	19	351-368	http://www.ncbi.nlm.nih.gov/pubmed/17259262	17259262
At3g11980	ms2, far2	Suberin Synthesis & Transport 1	Alcohol-forming Fatty Acyl-CoA Reductase	AlcFAR	1.2.1.n2	151	MALE STERILITY 2/FAR2	MS2/FAR2	Mutant Char.; Heterol Exp'n.	Expression in tapetum; not involved in cuticular wax biosynthesis; produces C16:0 fatty alcohol in vitro;transcient expression in leaves causes accumulation of C16/C18 fatty alcohols	Male sterile	Chen, W.W., Yu, X.H., Zhang, K.S., Shi, J.X., De Oliveira, S., Schreiber, L., Shanklin, J., and Zhang, D.B.	2011	Male Sterile2 Encodes a Plastid-Localized Fatty Acyl Carrier Protein Reductase Required for Pollen Exine Development in Arabidopsis	Plant Physiology	157	842-853	http://www.ncbi.nlm.nih.gov/pubmed/21813653	21813653
At3g44540	far4-1	Fatty Acid Elongation & Wax Biosynthesis; Suberin Synthesis & Transport	Alcohol-forming Fatty Acyl-CoA Reductase	AlcFAR	1.2.1.n2	151	Alcohol-forming Fatty Acyl-CoA Reductase	AlcFAR4	Mutant Char.; Heterol Exp'n.	High transcript co-upregulation with suberin biosynthetic genes. Suberin-assocated FAR; not involved in cuticular wax biosynthesis;C20:0-OH decreased in far4 suberin; not involved in cuticular wax biosynthesis	Abnormal suberin composition in roots and seed coat; No other phenotypes detected	Domergue, F., Vishwanath, S.J., Joubes, J., Ono, J., Lee, J.A., Bourdon, M., Alhattab, R., Lowe, C., Pascal, S., Lessire, R., and Rowland, O.	2010	Three Arabidopsis Fatty Acyl-Coenzyme A Reductases, FAR1, FAR4, and FAR5, Generate Primary Fatty Alcohols Associated with Suberin Deposition	Plant Physiology	153	1539-1554	http://www.ncbi.nlm.nih.gov/pubmed/20571114	20571114
At3g44550	far5-1	Fatty Acid Elongation & Wax Biosynthesis; Suberin Synthesis & Transport	Alcohol-forming Fatty Acyl-CoA Reductase	AlcFAR	1.2.1.n2	151	Alcohol-forming Fatty Acyl-CoA Reductase	AlcFAR5	Seq. Similarity to CER4	High transcript co-upregulation with suberin biosynthetic genes, Suberin-assocated FAR; not involved in cuticular wax biosynthesis; C18:0-OH decreased in far5 suberin; not involved in cuticular wax biosynthesis	Knockdown: Abnormal suberin composition in roots and seed coat; No other phenotypes detected	Domergue, F., Vishwanath, S.J., Joubes, J., Ono, J., Lee, J.A., Bourdon, M., Alhattab, R., Lowe, C., Pascal, S., Lessire, R., and Rowland, O.	2010	Three Arabidopsis Fatty Acyl-Coenzyme A Reductases, FAR1, FAR4, and FAR5, Generate Primary Fatty Alcohols Associated with Suberin Deposition	Plant Physiology	153	1539-1554	http://www.ncbi.nlm.nih.gov/pubmed/20571114	20571114
At4g28110	myb41	Suberin Synthesis & Transport	MYB Transcription Factors	Regulatory protein	NA		MYB Transcription Factors	MYB41	in-planta Overexp'n.	Overexpression activates ectopic suberin synthesis		Kosma D.K., Murmu J., Razeq F.M., Santos P., Bourgault R., Molina I., Rowland O.	2014	AtMYB41 Activates Ectopic Suberin Synthesis and Assembly in Multiple Plant Species and Cell Types	Plant Journal	in press
At5g06090	gpat7	Suberin Synthesis & Transport 1	Glycerol-3-Phosphate Acyltransferase	GPAT	2.3.1.198	20,209	sn-2-Glycerol-3-Phosphate Acyltransferase	sn-2-GPAT7	Seq. Similarity			Yang, W., Simpson, J.P., Li-Beisson, Y., Beisson, F., Pollard, M., and Ohlrogge, J.B.	2012	A Land-Plant-Specific Glycerol-3-Phosphate Acyltransferase Family in Arabidopsis: Substrate Specificity, sn-2 Preference, and Evolution	Plant Physiology	160	638-652	http://www.ncbi.nlm.nih.gov/pubmed/22864585	22864585
At5g22500	far1-1	Fatty Acid Elongation & Wax Biosynthesis; Suberin Synthesis & Transport	Alcohol-forming Fatty Acyl-CoA Reductase	AlcFAR	1.2.1.n2	151	Alcohol-forming Fatty Acyl-CoA Reductase	AlcFAR1	Mutant Char.; Heterol Exp'n.	High transcript co-upregulation with suberin biosynthetic genes. Suberin-assocated FAR; not involved in cuticular wax biosynthesis; C22:0-OH decreased in far1 suberin; not involved in cuticular wax biosynthesis	Knockdown: Abnormal suberin composition in roots and seed coat; No other phenotypes detected	Domergue, F., Vishwanath, S.J., Joubes, J., Ono, J., Lee, J.A., Bourdon, M., Alhattab, R., Lowe, C., Pascal, S., Lessire, R., and Rowland, O.	2010	Three Arabidopsis Fatty Acyl-Coenzyme A Reductases, FAR1, FAR4, and FAR5, Generate Primary Fatty Alcohols Associated with Suberin Deposition	Plant Physiology	153	1539-1554	http://www.ncbi.nlm.nih.gov/pubmed/20571114	20571114
At5g23190	cyp86b1, ralph	Suberin Synthesis & Transport 1	Fatty Acyl Omega-Hydroxylase	FAH	1.14.13.*	199	Fatty Acyl Omega-Hydroxylase (CYP86B) (ER)	CYP86B1	Mutant Char.; in-planta Overexp'n.; RNAi lines	Root and seed suberin phenotype	Abnormal fatty acid composition	Compagnon, V., Diehl, P., Benveniste, I., Meyer, D., Schaller, H., Schreiber, L., Franke, R., and Pinot, F.	2009	CYP86B1 Is Required for Very Long Chain omega-Hydroxyacid and alpha,omega-Dicarboxylic Acid Synthesis in Root and Seed Suberin Polyester	Plant Physiology	150	1831-1843	http://www.ncbi.nlm.nih.gov/pubmed/19525321	19525321
At5g41040	asft, rwp1, fht-RNAi	Suberin Synthesis & Transport 2	Aliphatic Suberin Feruloyl Transferase	BAHD	2.3.1.*		Aliphatic Suberin Feruloyl Transferase	ASFT1/RWP/FHT	Mutant Char.; Heterol Exp'n.; RNAi potato lines	Catalyzes acyl transfer from feruloyl-CoA to w-hydroxyfatty acids and fatty alcohols; belongs to BAHD superfamily (61 proteins). Function in providing ferulate to suberin synthesis	Abnormal aromatic suberin biosynthesis	Molina, I., Li-Beisson, Y., Beisson, F., Ohlrogge, J.B., and Pollard, M.	2009	Identification of an Arabidopsis Feruloyl-Coenzyme A Transferase Required for Suberin Synthesis	Plant Physiology	151	1317-1328	http://www.ncbi.nlm.nih.gov/pubmed/19759341	19759341
At5g58860	cyp86a1, horst, cyp86A33-RNAi (potato)	Suberin Synthesis & Transport 1	Fatty Acyl Omega-Hydroxylase	FAH	1.14.13.*	199	Fatty Acyl Omega-Hydroxylase (CYP86A) (ER)	CYP86A1(Arabidopsis)/CYP86A33(potato)	Mutant Char., Heterol Exp'n.; in-planta Overexp'n.; CYP86A33-silenced potato tubers	Arabidopsis Root but not seed suberin phenotype; potato periderm suberin affected		Li, Y.H., Beisson, F., Koo, A.J.K., Molina, I., Pollard, M., and Ohlrogge, J.	2007	Identification of acyltransferases required for cutin biosynthesis and production of cutin with suberin-like monomers	Proceedings of the National Academy of Sciences of the United States of America	104	18339-18344	http://www.ncbi.nlm.nih.gov/pubmed/17991776	17991776
Fatty Acid Elongation & Wax Biosynthesis
At1g01120	kcs1	Fatty Acid Elongation & Wax Biosynthesis	Ketoacyl-CoA Synthase	KCS	2.3.1.120	147	Ketoacyl-CoA Synthase	KCS1	Mutant Char.; Heterol Exp'n.	Chainlength specific reduction in waxes; increase in esterified diacids in roots; recombinant protein can act in elongation complexes producing C18-C22 fatty acids	Thin inflorescence stems; Sensitive to low humidity	Todd, J., Post-Beittenmiller, D., and Jaworski, J.G.	1999	KCS1 encodes a fatty acid elongase 3-ketoacyl-CoA synthase affecting wax biosynthesis in Arabidopsis thaliana	Plant Journal	17	119-130	http://www.ncbi.nlm.nih.gov/pubmed/10074711	10074711
At1g02205	cer1	Fatty Acid Elongation & Wax Biosynthesis	CER1	CER1	NA		CER1	CER1	Mutant Char.; in-planta overexrp'n	Often termed 'aldehyde decarbonylase', but biochemical evidence is lacking	Glossy inflorescence stems and siliques; Male sterile in low humidity	Aarts, M.G.M., Keijzer, C.J., Stiekema, W.J., and Pereira, A.	1995	Molecular characterization of the CER1 gene of arabidopsis involved in epicuticular wax biosynthesis and pollen fertility	Plant Cell	7	2115-2127	http://www.ncbi.nlm.nih.gov/pubmed/8718622	8718622
At1g04220	daisy, kcs2	Fatty Acid Elongation & Wax Biosynthesis	Ketoacyl-CoA Synthase	KCS	2.3.1.120	147	Ketoacyl-CoA Synthase	KCS2/DAISY	Mutant Char., Heterol Exp'n.; Comple. of yeast mutant	Protein family of 21 members-Root but not seed suberin phenotype. Other family members may have redundant functions. Double mutant of kcs2,kcs20 results in 15-20% reduction in cuticular wax. STKCS6 homology to both AtKCS6 and AtKCS5 is similar; it cannot unambiguously be assumed that StKCS6 is the potato orthologue of AtKCS6	Short roots	Franke, R., Hofer, R., Briesen, I., Emsermann, M., Efremova, N., Yephremov, A., and Schreiber, L.	2009	The DAISY gene from Arabidopsis encodes a fatty acid elongase condensing enzyme involved in the biosynthesis of aliphatic suberin in roots and the chalaza-micropyle region of seeds	Plant Journal	57	80-95	http://www.ncbi.nlm.nih.gov/pubmed/18786002	18786002	Lee, S.B., Jung, S.J., Go, Y.S., Kim, H.U., Kim, J.K., Cho, H.J., Park, O.K., and Suh, M.C.	2009	Two Arabidopsis 3-ketoacyl CoA synthase genes, KCS20 and KCS2/DAISY, are functionally redundant in cuticular wax and root suberin biosynthesis, but differentially controlled by osmotic stress	Plant Journal	60	462-475	http://www.ncbi.nlm.nih.gov/pubmed/19619160	19619160
At1g09330	ech	Fatty Acid Elongation & Wax Biosynthesis		ECH			ECHIDNA	ECH	Mutant Char.	Wax export requires GNL1- and ECH-dependent endomembrane vesicle trafficking to deliver cargo to plasma membrane-localized ATP-binding cassette transporters; about 50% reduced wax secretion in mutant		McFarlane, H.E., Watanabe, Y., Yang, W., Huang, Y., Ohlrogge, J., and Samuels, A.L.	2014	Golgi- and trans-Golgi network-mediated vesicle trafficking is required for wax secretion from epidermal cells	Plant Physiology	164	1250–1260	http://www.ncbi.nlm.nih.gov/pubmed/24468625	24468625
At1g24470	kcr2	Fatty Acid Elongation & Wax Biosynthesis	Ketoacyl-CoA Reductase	KCR	1.1.1.35	148	Ketoacyl-CoA Reductase	KCR2	Seq. Similarity; upregulated in epidermis	no mutant phenotype detected; no KCR activity in yeast		Beaudoin, F., Wu, X.Z., Li, F.L., Haslam, R.P., Markham, J.E., Zheng, H.Q., Napier, J.A., and Kunst, L.	2009	Functional Characterization of the Arabidopsis beta-Ketoacyl-Coenzyme A Reductase Candidates of the Fatty Acid Elongase	Plant Physiology	150	1174-1191	http://www.ncbi.nlm.nih.gov/pubmed/19439572	19439572
At1g25450	cer60	Fatty Acid Elongation & Wax Biosynthesis	Ketoacyl-CoA Synthase	KCS	2.3.1.120	147	Ketoacyl-CoA Synthase	KCS5	Heterol Exp'n.	STKCS6 homology to both AtKCS6 and AtKCS5 is similar; it cannot unambiguously be assumed that StKCS6 is the potato orthologue of AtKCS5; Upregulated in epidermis of stems;		Fiebig, A., Mayfield, J.A., Miley, N.L., Chau, S., Fischer, R.L., and Preuss, D.	2000	Alterations in CER6, a gene identical to CUT1, differentially affect long-chain lipid content on the surface of pollen and stems	Plant Cell	12	2001-2008	http://www.ncbi.nlm.nih.gov/pubmed/11041893	11041893
At1g27950	ltpg1, ltpg	Fatty Acid Elongation & Wax Biosynthesis	Lipid Transfer Protein	LTP	NA	162	Lipid Transfer Protein type 5	LTPG1 (LTP type 5)	Mutant Char.	GPI-anchored LTP required for wax transport to the cuticle. Localized to detergent resistant membranes	Low cuticular wax levels; Abnormal cuticular wax composition	DeBono, A., Yeats, T.H., Rose, J.K.C., Bird, D., Jetter, R., Kunst, L., and Samuels, L.	2009	Arabidopsis LTPG Is a Glycosylphosphatidylinositol-Anchored Lipid Transfer Protein Required for Export of Lipids to the Plant Surface	Plant Cell	21	1230-1238	http://www.ncbi.nlm.nih.gov/pubmed/19366900	19366900	Lee, S.B., Go, Y.S., Bae, H.-J., Park, J.H., Cho, S.H., Cho, H.J., Lee, D.S., Park, O.K., Hwang, I., and Suh, M.C.	2009	Disruption of glycosylphosphatidylinositol-anchored lipid transfer protein gene altered cuticular lipid composition, increased plastoglobules, and enhanced susceptibility to infection by the fungal pathogen Alternaria brassicicola	Plant Physiology	150	42–54	http://www.ncbi.nlm.nih.gov/pubmed/19321705	19321705
At1g36160	emb22, gurke (gk), pasticcino3, glossyhead1, acc1, pas3	Fatty Acid Elongation & Wax Biosynthesis	Acetyl-CoA Carboxylase (Homomeric)	HmACC	6.4.1.2 ,nd,6.3.4.14	1,207,192	Acetyl-CoA Carboxylase	ACC1	Mutant Char.	An allele of ACC1, gsd1 has glossy stems, 40% reduction of cuticular waxes, and shows postgenital organ fusion.	Embryo defective; Gametophyte defective (inferred)	Baud, S., Guyon, V., Kronenberger, J., Wuilleme, S., Miquel, M., Caboche, M., Lepiniec, L., and Rochat, C.	2003	Multifunctional acetyl-CoA carboxylase 1 is essential for very long chain fatty acid elongation and embryo development in Arabidopsis	Plant Journal	33	75-86	http://www.ncbi.nlm.nih.gov/pubmed/12943542	12943542
At1g51500	cer5, d3, abcg12, wbc12	Fatty Acid Elongation & Wax Biosynthesis	ABC Transporter	ABC	3.A.1.204.4	?	ABC Transporter	WBC12 /ABCG12/CER5	Mutant Char.	Lipidic inclusions in epidermal cells, reduced wax components, but no changes in cutin. Can form heterodimers with ABCG11	Glossy, bright green inflorescence stems; Cytoplasm protrudes into vacuoles	Pighin, J.A., Zheng, H.Q., Balakshin, L.J., Goodman, I.P., Western, T.L., Jetter, R., Kunst, L., and Samuels, A.L.	2004	Plant cuticular lipid export requires an ABC transporter	Science	306	702-704	http://www.ncbi.nlm.nih.gov/pubmed/15499022	15499022
At1g54570	pes1	Fatty Acid Elongation & Wax Biosynthesis	phytyl ester synthase	PES	unknown		Phytyl ester synthase	PES1	Mutant Char.; Heterol Exp'n.	have phytyl ester synthesis and diacylglycerol acyltransferase activities. The enzymes show broad substrate specificities and can employ acyl-CoAs, acyl carrier proteins, and galactolipids as acyl donors. Double mutant plants (pes1 pes2) grow normally but show reduced phytyl ester and triacylglycerol accumulation.		Lippold, F., vom Dorp, K., Abraham, M., Holzl, G., Wewer, V., Yilmaz, J.L., Lager, I., Montandon, C., Besagni, C., Kessler, F., Stymne, S., and Dormann, P.	2012	Fatty Acid Phytyl Ester Synthesis in Chloroplasts of Arabidopsis	Plant Cell	24	2001-2014	http://www.ncbi.nlm.nih.gov/pubmed/22623494	22623494
At1g55250	hub2	Cutin Synthesis & Transport 1; Fatty Acid Elongation & Wax Biosynthesis	Ubiquitin ligase	HUB	6.3.2.19		Encodes one of two orthologous E3 ubiquitin ligases	HUB2	Mutant Char.;ChIP assay	The wax composition was changed and that cutin 16:0 dicarboxylic acid was significantly reduced in hub1 mutant. LACS2, ATT1 and HOTHEAD involved in cutin biosynthesis and CER1 involved in wax biosynthesis were down-regulated in the hub mutants.	Dwarf; Pale green leaves; Irregular leaf blade surface; Thin inflorescence stems; Reduced rosette biomass; Slightly shorter roots; Increased ploidy levels in leaves	Menard, R., Verdier, G., Ors, M., Erhardt, M., Beisson, F., and Shen, W.H.	2014	Histone H2B monoubiquitination is involved in the regulation of cutin and wax composition in Arabidopsis thaliana	Plant Cell Physiology	55	455-466	http://www.ncbi.nlm.nih.gov/pubmed/24319075	24319075
At1g57750	mah1, cyp96a15	Fatty Acid Elongation & Wax Biosynthesis	Secondary Alcohol Dehydrogenase	SADH	1.1.1.-	159	Midchain Alkane Hydroxylase / Cytochrome P450, 96A/MAH1	CYP96A15/MAH1	Mutant Char.; in-planta Overexp'n.	Likely a midchain alkane hydroxylase (MAH1). Proposed to act indirectly as the ketone-forming enzyme by a second hydroxylation on the same carbon, forming an unstable geminal diol, spontaneously forming the ketone. This latter hypothesis remains to be demonstrated.	Low secondary alcohol and ketone levels in stem wax	Greer, S., Wen, M., Bird, D., Wu, X.M., Samuels, L., Kunst, L., and Jetter, R.	2007	The cytochrome p450 enzyme CYP96A15 is the midchain alkane hydroxylase responsible for formation of secondary alcohols and ketones in stem cuticular wax of arabidopsis	Plant Physiology	145	653-667	http://www.ncbi.nlm.nih.gov/pubmed/17905869	17905869
At1g67730	kcr1	Fatty Acid Elongation & Wax Biosynthesis	Ketoacyl-CoA Reductase	KCR	1.1.1.35	148	Ketoacyl-CoA Reductase	KCR1	Mutant Char.; RNAi; Comple. of yeast mutant	knock-out is embyro lethal; suppressed lines have pleiotropic effects on plant development due to general effect on fatty acid elongation	Embryo defective; Globular	Beaudoin, F., Wu, X.Z., Li, F.L., Haslam, R.P., Markham, J.E., Zheng, H.Q., Napier, J.A., and Kunst, L.	2009	Functional Characterization of the Arabidopsis beta-Ketoacyl-Coenzyme A Reductase Candidates of the Fatty Acid Elongase	Plant Physiology	150	1174-1191	http://www.ncbi.nlm.nih.gov/pubmed/19439572	19439572
At1g68530	cer6, cut1, pop1	Suberin Synthesis & Transport 1; Fatty Acid Elongation & Wax Biosynthesis	Ketoacyl-CoA Synthase	KCS	2.3.1.120	147	Ketoacyl-CoA Synthase	KCS6/CER6/CUT1	Potato StKCS6-RNAi characterization; Arabidopsis mutant analysis (wax phenotype)	Protein family of 21 members-Root but not seed suberin phenotype. Other family members may have redundant functions. Double mutant of kcs2,kcs20 results in 15-20% reduction in cuticular wax. STKCS6 homology to both AtKCS6 and AtKCS5 is similar; it cannot unambiguously be assumed that StKCS6 is the potato orthologue of AtKCS6	Glossy, bright green inflorescence stems; Male sterile unless grown under high humidity	Fiebig, A., Mayfield, J.A., Miley, N.L., Chau, S., Fischer, R.L., and Preuss, D.	2000	Alterations in CER6, a gene identical to CUT1, differentially affect long-chain lipid content on the surface of pollen and stems	Plant Cell	12	2001-2008	http://www.ncbi.nlm.nih.gov/pubmed/11041893	11041893
At2g16280	kcs9	Fatty Acid Elongation & Wax Biosynthesis	Ketoacyl-CoA Synthase	KCS	2.3.1.119	147	Ketoacyl-CoA Synthase	KCS9	Comple. of yeast mutant	Highly expressed ; upregulated in epidermis of stems;		Kim, J., Jung, J.H., Lee, S.B., Go, Y.S., Kim, H.J., Cahoon, R., Markham, J.E., Cahoon, E.B., and Suh, M.C.	2013	Arabidopsis 3-Ketoacyl-Coenzyme A Synthase9 Is Involved in the Synthesis of Tetracosanoic Acids as Precursors of Cuticular Waxes, Suberins, Sphingolipids, and Phospholipids	Plant Physiology	162	567-580	http://www.ncbi.nlm.nih.gov/pubmed/23585652	23585652
At2g26250	fdh, kcs10	Fatty Acid Elongation & Wax Biosynthesis	Ketoacyl-CoA Synthase	KCS	2.3.1.119	147	Ketoacyl-CoA Synthase	KCS10/FDH	Mutant Char.	Possible that FDH not directly involved in cuticular wax biosynthesis	Fused leaves and floral organs; Abnormal trichomes	Yephremov, A., Wisman, E., Huijser, P., Huijser, C., Wellesen, K., and Saedler, H.	1999	Characterization of the FIDDLEHEAD gene of Arabidopsis reveals a link between adhesion response and cell differentiation in the epidermis	Plant Cell	11	2187-2201	http://www.ncbi.nlm.nih.gov/pubmed/10559443	10559443
At2g43790	atmpk6, mapk6	Fatty Acid Elongation & Wax Biosynthesis	Mitogen-Activated Protein Kinase	Regulatory protein	NA	0	MPK6	MPK6	mutant analysis; biochemical evidence	MPK6 phosphorylates MYB41, which is required for MYB41 activation	Stratification and after-ripening not required for germination; Germination resistant to ABA and glucose	Xing, Y., Jia, W.S., and Zhang, J.H.	2009	AtMKK1 and AtMPK6 are involved in abscisic acid and sugar signaling in Arabidopsis seed germination	Plant Molecular Biology	70	725-736	http://www.ncbi.nlm.nih.gov/pubmed/19484493	19484493
At2g44950	hub1	Cutin Synthesis & Transport 1; Fatty Acid Elongation & Wax Biosynthesis	Ubiquitin ligase	HUB	6.3.2.19		Encodes one of two orthologous E3 ubiquitin ligases	HUB1/RDO4	Mutant Char.;ChIP assay	The wax composition (C26 and C32 fatty acids, & C32 primary alcohol) was reduced and that cutin 16:0 dicarboxylic acid was significantly reduced in hub1 mutant. LACS2, ATT1 and HOTHEAD involved in cutin biosynthesis and CER1 involved in wax biosynthesis were down-regulated in the hub mutants.	Pale green leaves; Abnormal leaf shape; Reduced rosette biomass; Short primary root	Menard, R., Verdier, G., Ors, M., Erhardt, M., Beisson, F., and Shen, W.H.	2014	Histone H2B monoubiquitination is involved in the regulation of cutin and wax composition in Arabidopsis thaliana	Plant Cell Physiology	55	455-466	http://www.ncbi.nlm.nih.gov/pubmed/24319075	24319075
At2g46720	hic	Fatty Acid Elongation & Wax Biosynthesis	Ketoacyl-CoA Synthase	KCS	2.3.1.119	147	Ketoacyl-CoA Synthase	KCS13/HIC	Mutant Char.	Involved in control of stomate numbers at high CO2 concentrations; no evidence of role in cuticular wax biosynthesis	Increased stomatal density in response to elevated CO2	Gray, J.E., Holroyd, G.H., van der Lee, F.M., Bahrami, A.R., Sijmons, P.C., Woodward, F.I., Schuch, W., and Heterington, A.M.	2000	The HIC signalling pathway links CO2 perception to stomatal development	Nature	408	713-716	http://www.ncbi.nlm.nih.gov/pubmed/11130071	11130071
At3g13220	abcg26, wbc27	Fatty Acid Elongation & Wax Biosynthesis	ABC Transporter	ABC	NA		ABC Transporter	WBC27 / ABCG26	Seq. Similarity	Involved in sporopollenin transport	Reduced fertility; Large seeds	Quilichini, T.D., Friedmann, M.C., Samuels, A.L., and Douglas, C.J.	2010	ATP-Binding Cassette Transporter G26 Is Required for Male Fertility and Pollen Exine Formation in Arabidopsis	Plant Physiology	154	678-690	http://www.ncbi.nlm.nih.gov/pubmed/20732973	20732973
At3g23840	cer26-like	Fatty Acid Elongation & Wax Biosynthesis	CER2-like Protein	CER2-like	unknown	154	CER2-like Protein	CER26-like	Seq. Similarity	Seq. Similarity to CER2		Pascal, S., Bernard, A., Sorel, M., Pervent, M., Vile, D., Haslam, R.P., Napier, J.A., Lessire, R., Domergue, F., and Joubes, J.	2013	The Arabidopsis cer26 mutant, like the cer2 mutant, is specifically affected in the very long chain fatty acid elongation process	Plant Journal	73	733-746	http://www.ncbi.nlm.nih.gov/pubmed/23384041	23384041
At3g26840	pes2	Fatty Acid Elongation & Wax Biosynthesis	esterases/lipases/thioesterase	ELT	unknown		Phytyl ester synthase	PES2	Mutant Char.; Heterol Exp'n.	have phytyl ester synthesis and diacylglycerol acyltransferase activities. The enzymes show broad substrate specificities and can employ acyl-CoAs, acyl carrier proteins, and galactolipids as acyl donors. Double mutant plants (pes1 pes2) grow normally but show reduced phytyl ester and triacylglycerol accumulation.		Lippold, F., vom Dorp, K., Abraham, M., Holzl, G., Wewer, V., Yilmaz, J.L., Lager, I., Montandon, C., Besagni, C., Kessler, F., Stymne, S., and Dormann, P.	2012	Fatty Acid Phytyl Ester Synthesis in Chloroplasts of Arabidopsis	Plant Cell	24	2001-2014	http://www.ncbi.nlm.nih.gov/pubmed/22623494	22623494
At3g27670	rst1	Fatty Acid Elongation & Wax Biosynthesis	resurrection	RST	unknown		Resurrection Protein	RST1	Mutant Char.	Pleiotropic effects on cuticular wax production, plant growth and seed development; gene is ubiquitously expressed; unknown function; involved in plant defense signalling	Embryo defective; Cotyledon	Chen, X.B., Goodwin, S.M., Liu, X.L., Chen, X.L., Bressan, R.A., and Jenks, M.A.	2005	Mutation of the RESURRECTION1 locus of Arabidopsis reveals an association of cuticular wax with embryo development	Plant Physiology	139	909-919	http://www.ncbi.nlm.nih.gov/pubmed/16183838	16183838
At3g28910	myb30	Fatty Acid Elongation & Wax Biosynthesis	MYB Transcription Factors	Regulatory protein	NA		Myb Transcription Factors	MYB30	Mutant Char.; in-planta Overexpr'n.	MYB30 upregulated during HR and acts as positive regulator of HR likely through enhancing VLCFA synthesis	Sensitive to brassinazole (inhibitor of brassinosteroid biosynthesis)	Li, L., Yu, X.F., Thompson, A., Guo, M., Yoshida, S., Asami, T., Chory, J., and Yin, Y.	2009	Arabidopsis MYB30 is a direct target of BES1 and cooperates with BES1 to regulate brassinosteroid-induced gene expression	Plant Journal	58	275-286	http://www.ncbi.nlm.nih.gov/pubmed/19170933	19170933
At3g43720	ltpg2	Fatty Acid Elongation & Wax Biosynthesis	Lipid Transfer Protein	LTP	NA	162	Lipid Transfer Protein type 5	(LTP type 5)	Seq. Similarity	Seq. Similarity		Kim, H., Lee, S.B., Kim, H.J., Min, M.K., Hwang, I., and Suh, M.C.	2012	Characterization of Glycosylphosphatidylinositol-Anchored Lipid Transfer Protein 2 (LTPG2) and Overlapping Function between LTPG/LTPG1 and LTPG2 in Cuticular Wax Export or Accumulation in Arabidopsis thaliana	Plant and Cell Physiology	53	1391-1403	http://www.ncbi.nlm.nih.gov/pubmed/22891199	22891199
At3g44540	far4-1	Fatty Acid Elongation & Wax Biosynthesis; Suberin Synthesis & Transport	Alcohol-forming Fatty Acyl-CoA Reductase	AlcFAR	1.2.1.n2	151	Alcohol-forming Fatty Acyl-CoA Reductase	AlcFAR4	Mutant Char.; Heterol Exp'n.	High transcript co-upregulation with suberin biosynthetic genes. Suberin-assocated FAR; not involved in cuticular wax biosynthesis;C20:0-OH decreased in far4 suberin; not involved in cuticular wax biosynthesis	Abnormal suberin composition in roots and seed coat; No other phenotypes detected	Domergue, F., Vishwanath, S.J., Joubes, J., Ono, J., Lee, J.A., Bourdon, M., Alhattab, R., Lowe, C., Pascal, S., Lessire, R., and Rowland, O.	2010	Three Arabidopsis Fatty Acyl-Coenzyme A Reductases, FAR1, FAR4, and FAR5, Generate Primary Fatty Alcohols Associated with Suberin Deposition	Plant Physiology	153	1539-1554	http://www.ncbi.nlm.nih.gov/pubmed/20571114	20571114
At3g44550	far5-1	Fatty Acid Elongation & Wax Biosynthesis; Suberin Synthesis & Transport	Alcohol-forming Fatty Acyl-CoA Reductase	AlcFAR	1.2.1.n2	151	Alcohol-forming Fatty Acyl-CoA Reductase	AlcFAR5	Seq. Similarity to CER4	High transcript co-upregulation with suberin biosynthetic genes, Suberin-assocated FAR; not involved in cuticular wax biosynthesis; C18:0-OH decreased in far5 suberin; not involved in cuticular wax biosynthesis	Knockdown: Abnormal suberin composition in roots and seed coat; No other phenotypes detected	Domergue, F., Vishwanath, S.J., Joubes, J., Ono, J., Lee, J.A., Bourdon, M., Alhattab, R., Lowe, C., Pascal, S., Lessire, R., and Rowland, O.	2010	Three Arabidopsis Fatty Acyl-Coenzyme A Reductases, FAR1, FAR4, and FAR5, Generate Primary Fatty Alcohols Associated with Suberin Deposition	Plant Physiology	153	1539-1554	http://www.ncbi.nlm.nih.gov/pubmed/20571114	20571114
At3g44560	far8	Fatty Acid Elongation & Wax Biosynthesis	Alcohol-forming Fatty Acyl-CoA Reductase	AlcFAR	1.2.1.n2	151	Alcohol-forming Fatty Acyl-CoA Reductase	AlcFAR8	Heterol Exp'n.			Chacon, M.G., Fournier, A.E., Tran, F., Dittrich-Domergue, F., Pulsifer, I.P., Domergue, F., and Rowland, O.	2013	Identification of Amino Acids Conferring Chain Length Substrate Specificities on Fatty Alcohol-forming Reductases FAR5 and FAR8 from Arabidopsis thaliana	Journal of Biological Chemistry	288	30345-30355	http://www.ncbi.nlm.nih.gov/pubmed/24005667	24005667
At3g47600	myb94	Fatty Acid Elongation & Wax Biosynthesis	MYB Transcription Factors	Regulatory protein			MYB Transcription Factors	MYB94	in-planta Overexp'n.	MYB94 activates cuticular wax biosynthetic genes by binding directly to their gene promoter; Loss of function phenotypes not reported		Lee, S.B., and Suh, M.C.	2014	Cuticular wax biosynthesis is up-regulated by the MYB94 transcription factor in Arabidopsis.	Plant Cell Physiology	in press
At3g54010	pas1, dei1	Fatty Acid Elongation & Wax Biosynthesis	Immunophilin-like FK506 binding protein	Regulatory protein	5.2.1.8	0	Pasticcino 1	PAS1/DEI1	Mutant char.	GDSL-like Hydrolase/Lipase superfamily; Seq. Similarity to tomato CD1/GDSL1; flower nanoridges absent in 35S:miR-At5g33370/At3g04290 lines; in planta overexpression results in increased salt tolerance;pas1 mutants have a 50-60% reduction of VLCFAs foind in free fatty acids, tryacyl glycerols, and sphingolipids.	Embryo and seedling defective	Faure, J.D., Vittorioso, P., Santoni, V., Fraisier, V., Prinsen, E., Barlier, I., Van Onckelen, H., Caboche, M., and Bellini, C.	1998	The PASTICCINO genes of Arabidopsis thaliana are involved in the control of cell division and differentiation	Development	125	909-918	http://www.ncbi.nlm.nih.gov/pubmed/9449673	10557364
At3g55130	atwbc19	Fatty Acid Elongation & Wax Biosynthesis	ABC Transporter	ABC	NA		ABC Transporter	WBC19 / ABCG19	Seq. Similarity	Seq. Similarity to ABCG11; ABCG12/CER5	Sensitive to kanamycin	Mentewab, A., and Stewart, C.N.	2005	Overexpression of an Arabidopsis thaliana ABC transporter confers kanamycin resistance to transgenic plants	Nature Biotechnology	23	1177-1180	http://www.ncbi.nlm.nih.gov/pubmed/16116418	16116418
At3g55360	cer10, ecr, tsc13	Fatty Acid Elongation & Wax Biosynthesis	Enoyl-CoA Reductase	ECR	1.3.1.38	200	Enoyl-CoA Reductase	ECR/CER10	Mutant Char.; Comple. of yeast mutant	General reduction of VLCFA pools in seed storage triacylglycerols, cuticular waxes, and complex sphingolipids	Downward-bending cotyledons; Dwarf; Glossy, thin, zig-zag inflorescences; Small, crinkled leaves; Fused floral buds; Short, crooked stamen filaments; Reduced male fertility	Zheng, H.Q., Rowland, O., and Kunst, L.	2005	Disruptions of the Arabidopsis enoyl-CoA reductase gene reveal an essential role for very-long-chain fatty acid synthesis in cell expansion during plant morphogenesis	Plant Cell	17	1467-1481	http://www.ncbi.nlm.nih.gov/pubmed/15829606	15829606
At3g60500	cer7, g3	Fatty Acid Elongation & Wax Biosynthesis	CER7 Protein involved in wax synthesis	Regulatory protein			CER7 Protein involved in wax synthesis	CER7	Mutant Char.	Regulator of CER3 gene expression	Very low germination rate; Bright green, glossy stems, inflorescences, and siliques	Hooker, T.S., Lam, P., Zheng, H.Q., and Kunst, L.	2007	A core subunit of the RNA-processing/degrading exosome specifically influences cuticular wax biosynthesis in Arabidopsis	Plant Cell	19	904-913	http://www.ncbi.nlm.nih.gov/pubmed/17351114	17351114
At4g13840	cer26	Fatty Acid Elongation & Wax Biosynthesis	CER2-like Protein	CER2-like	NA	154	CER2-like Protein	CER26	Mutant Char., Ectopic expression	affected in the production of wax components longer than 30 carbons		Pascal, S., Bernard, A., Sorel, M., Pervent, M., Vile, D., Haslam, R.P., Napier, J.A., Lessire, R., Domergue, F., and Joubes, J.	2013	The Arabidopsis cer26 mutant, like the cer2 mutant, is specifically affected in the very long chain fatty acid elongation process	Plant Journal	73	733-746	http://www.ncbi.nlm.nih.gov/pubmed/23384041	23384041
At4g23850	lacs4	Fatty Acid Elongation & Wax Biosynthesis	Long-Chain Acyl-CoA Synthetase	LACS	6.2.1.3	95	Long-Chain Acyl-CoA Synthetase	LACS4	Mutant analysis	lacs4 knockout has lower cuticular wax loads especially in combination with lacs1 mutants		Jessen, D., Olbrich, A., Knufer, J., Kruger, A., Hoppert, M., Polle, A., and Fulda, M.	2011	Combined activity of LACS1 and LACS4 is required for proper pollen coat formation in Arabidopsis	Plant Journal	68	715-726	http://www.ncbi.nlm.nih.gov/pubmed/21790813	21790813
At4g24510	cer2, vc2	Fatty Acid Elongation & Wax Biosynthesis	CER2-like Protein	CER2	NA	154	CER2-like Protein	CER2	Mutant Char.; Seq. Similarity	Reported to be nuclear localized; often mis-annotated as fatty acid elongase-like protein; Seq. Similarity to acyltransferases; Seq. Similarity to maize glossy2	Bright green stems, inflorescences, and siliques	Xia, Y.J., Nicolau, B.J., and Schnable, P.S.	1996	Cloning and characterization of CER2, an Arabidopsis gene that affects cuticular wax accumulation	Plant Cell	8	1291-1304	http://www.ncbi.nlm.nih.gov/pubmed/8776898	8776898
At4g33790	cer4, far3, g7	Fatty Acid Elongation & Wax Biosynthesis	Alcohol-forming Fatty Acyl-CoA Reductase	AlcFAR	1.2.1.n2	151	Alcohol-forming Fatty Acyl-CoA Reductase	AlcFAR3/CER4	Mutant Char.; Heterol Exp'n.; Seq. Similarity	Can form aldehyde and/or production of C24:0-C30:0 chain length fatty alcohols of cuticular wax; Seq. Similarity to soybean jojoba and pea FAR enzymes	Glossy stems and inflorescences	Rowland, O., Zheng, H.Q., Hepworth, S.R., Lam, P., Jetter, R., and Kunst, L.	2006	CER4 encodes an alcohol-forming fatty acyl-coenzyme A reductase involved in cuticular wax production in Arabidopsis	Plant Physiology	142	866-877	http://www.ncbi.nlm.nih.gov/pubmed/16980563	16980563
At4g34100	cer9	Fatty Acid Elongation & Wax Biosynthesis	E3 ubiquitin Ligase	Regulatory protein	NA	0	ERAD-pathway E3 ubiquitin ligase	CER9	Mutant analysis	cer9 mutants have large increase in C24 and C26 free fatty acids with major reductions in typical cuticular wax components. CER9 encodes the Arabidopsis homolog of yeast DOA10, which is the E3 ubiquitin ligase of the endoplasmic reticulum degradation (ERAD) pathway associated with ER-stress response pathway. increased cutin monomers		Lu, S.Y., Zhao, H.Y., Des Marais, D.L., Parsons, E.P., Wen, X.X., Xu, X.J., Bangarusamy, D.K., Wang, G.C., Rowland, O., Juenger, T., Bressan, R.A., and Jenks, M.A.	2012	Arabidopsis ECERIFERUM9 Involvement in Cuticle Formation and Maintenance of Plant Water Status	Plant Physiology	159	930-944	http://www.ncbi.nlm.nih.gov/pubmed/22635115	22635115
At4g34510	kcs2	Fatty Acid Elongation & Wax Biosynthesis	Ketoacyl-CoA Synthase	KCS	2.3.1.119	147	Ketoacyl-CoA Synthase	KCS17	Heterol Exp'n.	No indication of role in cuticular wax biosynthesis		Lee, S.B., Jung, S.J., Go, Y.S., Kim, H.U., Kim, J.K., Cho, H.J., Park, O.K., and Suh, M.C.	2009	Two Arabidopsis 3-ketoacyl CoA synthase genes, KCS20 and KCS2/DAISY, are functionally redundant in cuticular wax and root suberin biosynthesis, but differentially controlled by osmotic stress	Plant Journal	60	462-475	http://www.ncbi.nlm.nih.gov/pubmed/19619160	19619160
At4g34520	fae1, kcs18	Fatty Acid Elongation & Wax Biosynthesis	Ketoacyl-CoA Synthase	KCS	2.3.1.119	147	Ketoacyl-CoA Synthase	KCS18/FAE1	Mutant Char.; Heterol Exp'n.	seed-specific KCS; no role in cuticular wax production	Thin inflorescence stems; Sensitive to low humidity	Millar, A.A., and Kunst, L.	1997	Very-long-chain fatty acid biosynthesis is controlled through the expression and specificity of the condensing enzyme	Plant Journal	12	121-131	http://www.ncbi.nlm.nih.gov/pubmed/9263455	9263455
At5g10480	pas2, pepino	Fatty Acid Elongation & Wax Biosynthesis	Hydroxyacyl-CoA Dehydratase	HACD	4.2.1.17	149	Hydroxyacyl-CoA Dehydratase	HCD/PAS2	Mutant Char.; Comple. of yeast mutant	Function shown in wax and sphingolipid biosynthesis. knockout is embryo lethal; pas2-1 has general reduction of VLCFA pools in seed storage triacylglycerols, cuticular waxes, and complex sphingolipids	Embryo defective; Cotyledon	Bellec, Y., Harrar, Y., Butaeye, C., Darnet, S., Bellini, C., and Faure, J.D.	2002	Pasticcino2 is a protein tyrosine phosphatase-like involved in cell proliferation and differentiation in Arabidopsis	Plant Journal	32	713-722	http://www.ncbi.nlm.nih.gov/pubmed/12472687	12472687
At5g22500	far1-1	Fatty Acid Elongation & Wax Biosynthesis; Suberin Synthesis & Transport	Alcohol-forming Fatty Acyl-CoA Reductase	AlcFAR	1.2.1.n2	151	Alcohol-forming Fatty Acyl-CoA Reductase	AlcFAR1	Mutant Char.; Heterol Exp'n.	High transcript co-upregulation with suberin biosynthetic genes. Suberin-assocated FAR; not involved in cuticular wax biosynthesis; C22:0-OH decreased in far1 suberin; not involved in cuticular wax biosynthesis	Knockdown: Abnormal suberin composition in roots and seed coat; No other phenotypes detected	Domergue, F., Vishwanath, S.J., Joubes, J., Ono, J., Lee, J.A., Bourdon, M., Alhattab, R., Lowe, C., Pascal, S., Lessire, R., and Rowland, O.	2010	Three Arabidopsis Fatty Acyl-Coenzyme A Reductases, FAR1, FAR4, and FAR5, Generate Primary Fatty Alcohols Associated with Suberin Deposition	Plant Physiology	153	1539-1554	http://www.ncbi.nlm.nih.gov/pubmed/20571114	20571114
At5g37300	wsd1	Fatty Acid Elongation & Wax Biosynthesis	Bifunctional Wax Ester Synthase / Diacylglycerol Acyltransferase	WSD	2.3.1.20, 2.3.1.75	78,201	Bifunctional Wax Ester Synthase / Diacylglycerol Acyltransferase	WSD1	Mutant Char.; biochemical activity in E. coli; Complementation	no detection of wax ester in mutant		Li, F., Wu, X., Lam, P., Bird, D., Zheng, H., Samuels, L., Jetter, R., and Kunst, L.	2008	Identification of the wax ester synthase/acyl-coenzyme A: Diacylglycerol acyltransferase WSD1 required for stem wax ester biosynthesis in Arabidopsis	Plant Physiology	148	97-107	http://www.ncbi.nlm.nih.gov/pubmed/18621978	18621978
At5g39500	gnl1-1	Fatty Acid Elongation & Wax Biosynthesis		GNL			gnom like1-1	GNL	Mutant Char.	Wax export requires GNL1- and ECH-dependent endomembrane vesicle trafficking to deliver cargo to plasma membrane-localized ATP-binding cassette transporters. about 20% reduced wax secretion in mutant.	Disorganized ER morphology	McFarlane, H.E., Watanabe, Y., Yang, W., Huang, Y., Ohlrogge, J., and Samuels, A.L.	2014	Golgi- and trans-Golgi network-mediated vesicle trafficking is required for wax secretion from epidermal cells	Plant Physiology	164	1250–1260	http://www.ncbi.nlm.nih.gov/pubmed/24468625	24468625
At5g43760	kcs20	Fatty Acid Elongation & Wax Biosynthesis	Ketoacyl-CoA Synthase	KCS	2.3.1.119	147	Ketoacyl-CoA Synthase	KCS20	Heterol Exp'n.; Comple. of yeast mutant	Double mutant of kcs2 kcs20 results in 15-20% reduction in cuticular wax; also a suberin-associated KCS; Highly expressed ; upregulated in epidermis of stems; reduced suberin monomers in kcs2 and kcs20 double mutant		Lee, S.B., Jung, S.J., Go, Y.S., Kim, H.U., Kim, J.K., Cho, H.J., Park, O.K., and Suh, M.C.	2009	Two Arabidopsis 3-ketoacyl CoA synthase genes, KCS20 and KCS2/DAISY, are functionally redundant in cuticular wax and root suberin biosynthesis, but differentially controlled by osmotic stress	Plant Journal	60	462-475	http://www.ncbi.nlm.nih.gov/pubmed/19619161	19619161
At5g48485	dir1	Fatty Acid Elongation & Wax Biosynthesis	Lipid Transfer Protein	LTP	NA	162	Lipid Transfer Protein type 3	LTP type 3	Seq. Similarity	Seq. Similarity	Altered systemic acquired resistance response	Maldonado, A.M., Doerner, P., Dixon, R.A., Lamb, C.J., and Cameron, R.K.	2002	A putative lipid transfer protein involved in systemic resistance signalling in Arabidopsis	Nature	419	399-403	http://www.ncbi.nlm.nih.gov/pubmed/12353036	12353036
At5g57800	cer3, wax2, yre, flp1	Fatty Acid Elongation & Wax Biosynthesis	CER3 Protein	CER3	NA	155	CER3 Protein	CER3/WAX2/YRE/FLP1	Mutant Char.; Seq. Similarity	Original locus reported (At5g02310) is not correct; Seq. Similarity to integral membrane enzymes with desaturase and other lipid modification activities; Seq. Similarity to CER1	Dull stems and inflorescences; Reduced male fertility	Rowland, O., Lee, R., Franke, R., Schreiber, L., and Kunst, L.	2007	The CER3 wax biosynthetic gene from Arabidopsis thaliana is allelic to WAX2/YRE/FLP1	Febs Letters	581	3538-3544	http://www.ncbi.nlm.nih.gov/pubmed/17624331	17624331
At5g59320	ltp3	Fatty Acid Elongation & Wax Biosynthesis	Lipid Transfer Protein	LTP	NA	162	Lipid Transfer Protein type 1	(LTP type 1)	Seq. Similarity	Seq. Similarity; senstive to drought and oxidative stress in mutant		Guo, L., Yang, H.B., Zhang, X.Y., and Yang, S.H.	2013	Lipid transfer protein 3 as a target of MYB96 mediates freezing and drought stress in Arabidopsis	Journal of Experimental Botany	64	1755-1767	http://www.ncbi.nlm.nih.gov/pubmed/23404903	23404903
At5g61590	dewax	Fatty Acid Elongation & Wax Biosynthesis	AP2/EREBP Transcription Factors	Regulatory protein	NA		A member of the ethylene response factor subfamily B-3 of ERF/AP2 transcription factor family.	DEWAX	Mutant Char.; Comple. of mutant;in-planta Overexp'n.;ChIP assay	DEWAX negatively regulates the expression of alkane-forming enzyme,long-chain acyl-CoA synthetase, ATP citrate lyase A subunit, enoyl-CoA reductase, and fatty acyl-CoA reductase.DEWAX directly interacts with the promoters of wax biosynthesis. slightly increased wax in mutant		Go, Y.S., Kim, H., Kim, H.J., and Suh, M.C.	2014	Arabidopsis Cuticular Wax Biosynthesis Is Negatively Regulated by the DEWAX Gene Encoding an AP2/ERF-Type Transcription Factor	Plant Cell	26	1666-1680	http://www.ncbi.nlm.nih.gov/pubmed/24692420	24692420
At5g62470	myb96	Fatty Acid Elongation & Wax Biosynthesis	MYB transcription factors	Regulatory protein	NA	0	Myb Transcription Factors	MYB96	Mutant char.; microarray profiling; in-planta Overexp'n; EMSA, CHiP assays	MYB96 controls wax biosynthetic genes by binding to promotoer elements.yeast ino1 complementation	Increased lateral root number; Sensitive to drought	Seo, P.J., Xiang, F.N., Qiao, M., Park, J.Y., Lee, Y.N., Kim, S.G., Lee, Y.H., Park, W.J., and Park, C.M.	2009	The MYB96 Transcription Factor Mediates Abscisic Acid Signaling during Drought Stress Response in Arabidopsis	Plant Physiology	151	275-289	http://www.ncbi.nlm.nih.gov/pubmed/19625633	19625633
At5g63560	fact	Fatty Acid Elongation & Wax Biosynthesis	Fatty alcohol:caffeoyl-CoA caffeoyl transferase	BAHD	NA		Fatty alcohol:caffeoyl-CoA caffeoyl transferase	FACT	Mutant Char.;Heterol Exp'n.; in vitro assay	Required for the Synthesis of Alkyl Hydroxycinnamates in Root Waxes. related root wax and reduced coffeate contents in mutants		Kosma, D.K., Molina, I., Ohlrogge, J.B., and Pollard, M.	2012	Identification of an Arabidopsis Fatty Alcohol: Caffeoyl-Coenzyme A Acyltransferase Required for the Synthesis of Alkyl Hydroxycinnamates in Root Waxes	Plant Physiology	160	237-248	http://www.ncbi.nlm.nih.gov/pubmed/22797656	22797656
Oxylipin Metabolism
At1g31480	sgr2	Oxylipin Metabolism 1; Oxylipin Metabolism 2;Phospholipid Signaling	Phospholipase A1	PLA1	3.1.1.32	108	Phospholipase A1	SGR2	Mutant Char.; Heterol Exp'n.	Gravitropic responses of sgr2 and zig/sgr4, SGR2 is similar in sequence to PA-PLA1.	Abnormal hypocotyl and inflorescence stem gravitropism	Kato, T., Morita, M.T., Fukaki, H., Yamauchi, Y., Uehara, M., Niihama, M., and Tasaka, M.	2002	SGR2, a phospholipase-like protein, and ZIG/SGR4, a SNARE, are involved in the shoot gravitropism of Arabidopsis	Plant Cell	14	33-46	http://www.ncbi.nlm.nih.gov/pubmed/11826297	11826297
At1g55020	lox1	Oxylipin Metabolism 1; Oxylipin Metabolism 2	Lipoxygenase	LOX	1.13.11.12	114,115	Lipoxygenase	LOX5	Mutant Char.	expressed in lateral root primordia, mutant has increased number of lateral roots	Increased lateral root number	Vellosillo, T., Martinez, M., Lopez, M.A., Vicente, J., Cascon, T., Dolan, L., Hamberg, M., and Castresana, C.	2007	Oxylipins produced by the 9-lipoxygenase pathway in Arabidopsis regulate lateral root development and defense responses through a specific signaling cascade	Plant Cell	19	831-846	http://www.ncbi.nlm.nih.gov/pubmed/17369372	17369372
At1g67560	lox6	Oxylipin Metabolism 1; Oxylipin Metabolism 2	Lipoxygenase	LOX	1.13.11.12	114,118	Lipoxygenase	LOX6	Mutant Char.	Synthesis of jasmonates is induced upon wounding in roots.		Grebner, W., Stingl, N.E., Oenel, A., Mueller, M.J., and Berger, S.	2013	Lipoxygenase6-Dependent Oxylipin Synthesis in Roots Is Required for Abiotic and Biotic Stress Resistance of Arabidopsis	Plant Physiology	161	2159-2170	http://www.ncbi.nlm.nih.gov/pubmed/23444343	23444343
At2g06050	opr3, dde1	Oxylipin Metabolism 1	Oxo-Phytodienoic Acid Reductase	OPR	1.3.1.42	121	Oxo-Phytodienoic Acid Reductase	OPR3	Mutant Char.	the only isoform of OPR capable of reducing the correct stereoisomer of OPDA to produce JA required for male gametophyte development	Male sterile	Stintzi, A., and Browse, J.	2000	The Arabidopsis male-sterile mutant, opr3, lacks the 12-oxophytodienoic acid reductase required for jasmonate synthesis	Proceedings of the National Academy of Sciences of the United States of America	97	10625-10630	http://www.ncbi.nlm.nih.gov/pubmed/10973494	10973494
At2g19690	pla2-beta	Oxylipin Metabolism 1; Oxylipin Metabolism 2;Phospholipid Signaling	Phospholipase A2	PLA2	3.1.1.4	110	Phospholipase A2	PLA2-β	Heterol Exp'n.; in vitro assay	Secreted into cell wall/extracellular spaces, Cell elogation rates are altered in leaf petioles and inflorescence stems of transgenic plants.	Short inflorescence stems and petioles	Lee, H.Y., Bahn, S.C., Kang, Y.M., Lee, K.H., Kim, H.J., Noh, E.K., Palta, J.P., Shin, J.S., and Ryu, S.B.	2003	Secretory low molecular weight phospholipase A(2) plays important roles in cell elongation and shoot gravitropism in Arabidopsis	Plant Cell	15	1990-2002	http://www.ncbi.nlm.nih.gov/pubmed/12953106	12953106
At2g26560	pplaIIα	Oxylipin Metabolism 1	Acyl-Hydrolase (Patatin-like)	PAH	3.1.1.*	134	Acyl-Hydrolase (Patatin-like)	pPLAIIα	Mutant Char.	Hydrolyzed glycerolipids at the sn-1 and sn-2 positions, pplaIIα increses water loss and drought sensitivity.		Yang, W.Y., Zheng, Y., Bahn, S.C., Pan, X.Q., Li, M.Y., Vu, H.S., Roth, M.R., Scheu, B., Welti, R., Hong, Y.Y., and Wang, X.M.	2012	The patatin-containing phospholipase A pPLAIIα modulates oxylipin formation and water loss in Arabidopsis thaliana.	Mol Plant	5	452-460	http://www.ncbi.nlm.nih.gov/pubmed/22259021	22259021
At2g39220	pplaIIIβ	Oxylipin Metabolism 1	Acyl-Hydrolase (Patatin-like)	PAH	3.1.1.*	134	Acyl-Hydrolase (Patatin-like)	pplaIIIβ	Mutant Char.	Oil content of pplaIIlβ seed is not different compared with wild-type.		Li, M.Y., Bahn, S.C., Fan, C.C., Li, J., Phan, T., Ortiz, M., Roth, M.R., Welti, R., Jaworski, J., and Wang, X.M.	2013	Patatin-related phospholipase pPLAIIIδ increases seed oil content with long-chain fatty acids in Arabidopsis.	plant physiol	162	39-51	http://www.ncbi.nlm.nih.gov/pubmed/23542150	23542150
At2g44810	dad1	Oxylipin Metabolism 1; Oxylipin Metabolism 2	Acylhydrolase (DAD1-like)	AH	3.1.1.32	113	Acylhydrolase (DAD1-like)	DAD1		PLA1 catalyzing jasmonic acid biosynthesis	Delayed flower bud opening; Male sterile due to indehiscent anthers; Slightly smaller pollen	Ishiguro, S., Kawai-Oda, A., Ueda, J., Nishida, I., and Okada, K.	2001	The DEFECTIVE IN ANTHER DEHISCENCE1 gene encodes a novel phospholipase A1 catalyzing the initial step of jasmonic acid biosynthesis, which synchronizes pollen maturation, anther dehiscence, and flower opening in Arabidopsis	Plant Cell	13	2191-2209	http://www.ncbi.nlm.nih.gov/pubmed/11595796	11595796
At3g22400	lox5	Oxylipin Metabolism 1; Oxylipin Metabolism 2	Lipoxygenase	LOX	1.13.11.12	114,116	Lipoxygenase	LOX5	Mutant Char.	expressed in lateral root primordia, mutant has increased number of lateral roots	Slightly longer primary root; Increased lateral root number	Vellosillo, T., Martinez, M., Lopez, M.A., Vicente, J., Cascon, T., Dolan, L., Hamberg, M., and Castresana, C.	2007	Oxylipins produced by the 9-lipoxygenase pathway in Arabidopsis regulate lateral root development and defense responses through a specific signaling cascade	Plant Cell	19	831-846	http://www.ncbi.nlm.nih.gov/pubmed/17369372	17369372
At3g45140	lox2	Oxylipin Metabolism 1; Oxylipin Metabolism 2	Lipoxygenase	LOX	1.13.11.12	114,120	Lipoxygenase	LOX2	Mutant Char.	The major roles of LOX2 are to generate arabidopsides and the large levels of JA that accumulate proximal to the wound	Low levels of bound cyclopentenone jasmonates	Glauser, G., Dubugnon, L., Mousavi, S.A.R., Rudaz, S., Wolfender, J.L., and Farmer, E.E.	2009	Velocity Estimates for Signal Propagation Leading to Systemic Jasmonic Acid Accumulation in Wounded Arabidopsis	Journal of Biological Chemistry	284	34506-34513	http://www.ncbi.nlm.nih.gov/pubmed/19846562	19846562
At3g54950	pplaIIIg	Oxylipin Metabolism 1	Acyl-Hydrolase (Patatin-like)	PAH	3.1.1.*	134	Acyl-Hydrolase (Patatin-like)	pplaIIIγ	Mutant Char.	Oil content of pplaIIlγ seed is not different compared with wild-type.		Li, M.Y., Bahn, S.C., Fan, C.C., Li, J., Phan, T., Ortiz, M., Roth, M.R., Welti, R., Jaworski, J., and Wang, X.M.	2013	Patatin-related phospholipase pPLAIIIδ increases seed oil content with long-chain fatty acids in Arabidopsis.	plant physiol	162	39-51	http://www.ncbi.nlm.nih.gov/pubmed/23542150	23542150
At3g63200	pplaIIIδ	Oxylipin Metabolism 1	Acyl-Hydrolase (Patatin-like)	PAH	3.1.1.*	134	Acyl-Hydrolase (Patatin-like)	pPLAIIIδ	Mutant Char.; Heterol Exp'n.; in vitro assays	Localized in the plasma and intracelluar membranes, Hydrolyzed Pc and acyl-CoA levels. Seed specific OE increases oil content.		Li, M.Y., Bahn, S.C., Fan, C.C., Li, J., Phan, T., Ortiz, M., Roth, M.R., Welti, R., Jaworski, J., and Wang, X.M.	2013	Patatin-related phospholipase pPLAIIIδ increases seed oil content with long-chain fatty acids in Arabidopsis.	plant physiol	162	39-51	http://www.ncbi.nlm.nih.gov/pubmed/23542150	23542150
At4g29070	pla2-ν	Oxylipin Metabolism 1; Oxylipin Metabolism 2;Phospholipid Signaling	Phospholipase A2	PLA2	3.1.1.4	110	Phospholipase A2	PLA2-γ	Mutant Char.; Heterol Exp'n.; in vitro assays	Localized in the ER and Golgi, Play a key role in pollen germination by producing LPE		Kim, H.J., Ok, S.H., Bahn, S.C., Jang, J., Oh, S.A., Park, S.K., Twell, D., Ryu, S.B., and Shin, J.S.	2011	Endoplasmic reticulum- and Golgi-localized phospholipase A2 plays critical roles in Arabidopsis pollen development and germination.	Plant cell	23	94-110	http://www.ncbi.nlm.nih.gov/pubmed/21278126	21278126
At4g37050	plaivc, plp4	Oxylipin Metabolism 1	Acyl-Hydrolase (Patatin-like)	PAH	3.1.1.*	134	Acyl-Hydrolase (Patatin-like)	AtPLAIVC, PLP4	Mutant Char.	Expression is specific to the gynaecium and is stimulated by ABA.	Long hypocotyl; Root growth insensitive to phosphate starvation	Rietz, S., Dermendjiev, G., Oppermann, E., Tafesse, F.G., Effendi, Y., Holk, A., Parker, J.E., Teige, M., and Scherer, G.F.E.	2010	Roles of Arabidopsis Patatin-Related Phospholipases A in Root Development Are Related to Auxin Responses and Phosphate Deficiency	Molecular Plant	3	524-538	http://www.ncbi.nlm.nih.gov/pubmed/20053799	20053799
At4g37060	plaivb, plp5	Oxylipin Metabolism 1	Acyl-Hydrolase (Patatin-like)	PAH	3.1.1.*	134	Acyl-Hydrolase (Patatin-like)	AtPLAIVB, PLP5	Mutant Char.	Expressed at low levels in roots, cotyledons, and leaves.		Rietz, S., Dermendjiev, G., Oppermann, E., Tafesse, F.G., Effendi, Y., Holk, A., Parker, J.E., Teige, M., and Scherer, G.F.E.	2010	Roles of Arabidopsis Patatin-Related Phospholipases A in Root Development Are Related to Auxin Responses and Phosphate Deficiency	Molecular Plant	3	524-538	http://www.ncbi.nlm.nih.gov/pubmed/20053799	20053799
At4g37070	plaiva, plp1	Oxylipin Metabolism 1	Acyl-Hydrolase (Patatin-like)	PAH	3.1.1.*	134	Acyl-Hydrolase (Patatin-like)	AtPLAIVA, PLP1	Mutant Char.	Expressed in roots and KO lines have decresed lateral root numbers.	Few lateral roots	Rietz, S., Dermendjiev, G., Oppermann, E., Tafesse, F.G., Effendi, Y., Holk, A., Parker, J.E., Teige, M., and Scherer, G.F.E.	2010	Roles of Arabidopsis Patatin-Related Phospholipases A in Root Development Are Related to Auxin Responses and Phosphate Deficiency	Molecular Plant	3	524-538	http://www.ncbi.nlm.nih.gov/pubmed/20053799	20053799
At5g42650	aos, dde2	Oxylipin Metabolism 1; Oxylipin Metabolism 2	Allene Oxide Synthase	AOS	4.2.1.51	119	Allene Oxide Synthase	AOS	Mutant Char.	critical for the biosynthesis of all biologically active jasmonates	Male sterile	Park, J.H., Halitschke, R., Kim, H.B., Baldwin, I.T., Feldmann, K.A., and Feyereisen, R.	2002	A knock-out mutation in allene oxide synthase results in male sterility and defective wound signal transduction in Arabidopsis due to a block in jasmonic acid biosynthesis	Plant Journal	31	41651	http://www.ncbi.nlm.nih.gov/pubmed/12100478	12100478
At5g43590	pplaIIIα	Oxylipin Metabolism 1	Acyl-Hydrolase (Patatin-like)	PAH	3.1.1.*	134	Acyl-Hydrolase (Patatin-like)	pplaIIIα	Mutant Char.	Oil content of pplaIIlα seed is not different compared with wild-type.		Li, M.Y., Bahn, S.C., Fan, C.C., Li, J., Phan, T., Ortiz, M., Roth, M.R., Welti, R., Jaworski, J., and Wang, X.M.	2013	Patatin-related phospholipase pPLAIIIδ increases seed oil content with long-chain fatty acids in Arabidopsis.	plant physiol	162	39-51	http://www.ncbi.nlm.nih.gov/pubmed/23542150	23542150
Phospholipid Signaling
At1g01460	pipk11	Phospholipid Signaling	Phosphatidylinositol-Phosphate Kinase type IA	PIPK-IA	2.7.1.* (2.7.1.68)	100,101	Phosphatidylinositol-Phosphate Kinase type IA	PIP5K11	Mutant Char.; Overexpression;	plasma membrane localization	Pollen tube growth sensitive to latrunculin B (inhibitor of actin polymerization)	Ischebeck, T., Stenzel, I., Hempel, F., Jin, X., Mosblech, A., and Heilmann, I.	2011	Phosphatidylinositol-4,5-bisphosphate influences Nt-Rac5-mediated cell expansion in pollen tubes of Nicotiana tabacum	Plant Journal	65	453-468	http://www.ncbi.nlm.nih.gov/pubmed/21265898	21265898
At1g05630	at5pt13	Phospholipid Signaling	Phosphoinositide 5-Phosphatase Type II	PI5P-II	3.1.3.36	131	Phosphoinositide 5-Phosphatase Type II	At5PTase13	Mutant Char.		Altered vein patterning in cotyledons	Lin, W.H., Wang, Y., Mueller-Roeber, B., Brearley, C.A., Xu, Z.H., and Xue, H.W.	2005	At5PTase13 modulates cotyledon vein development through regulating auxin homeostasis	Plant Physiology	139	1677-1691	http://www.ncbi.nlm.nih.gov/pubmed/16299182	16299182
At1g15080	lpp2	Prokaryotic Galactolipid, Sulfolipid, & Phospholipid Synthesis 1;Eukaryotic Galactolipid & Sulfolipid Synthesis;Phospholipid Signaling	Phosphatidate Phosphatase	PP	3.1.3.4	28	Phosphatidate Phosphatase	LPP2	Mutant Char.; Heterol Exp'n.	Heterologous protein exhibits both PA and DGPP phosphatase activity(Ref1), mutant accumulates PA during germination and is hypersensitive to ABA (Ref2)		Katagiri, T., Ishiyama, K., Kato, T., Tabata, S., Kobayashi, M., and Shinozaki, K.	2005	An important role of phosphatidic acid in ABA signaling during germination in Arabidopsis thaliana	Plant Journal	43	107-117	http://www.ncbi.nlm.nih.gov/pubmed/15960620	15960620
At1g22620	atsac1, fra7	Phospholipid Signaling	Sac domain-containing Phosphoinositide Phosphatase	Sac-PIP	3.1.3.	132	Sac domain-containing Phosphoinositide Phosphatase	SAC1	Mutant Char.;In vitro assay	predominant expression in vascular tissues and fibers in nonelongating parts of stems	Short roots; Short hypocotyl; Semi-dwarf; Crooked inflorescence stems; Abnormal trichome morphology; Abnormal pavement cell morphology	Zhong, R.Q., Burk, D.H., Nairn, C.J., Wood-Jones, A., Morrison, W.H., and Ye, Z.H.	2005	Mutation of SAC1, an Arabidopsis SAC domain phosphoinositide phosphatase, causes alterations in cell morphogenesis, cell wall synthesis, and actin organization	Plant Cell	17	1449-1466	http://www.ncbi.nlm.nih.gov/pubmed/15805481	15805481
At1g31480	sgr2	Oxylipin Metabolism 1; Oxylipin Metabolism 2;Phospholipid Signaling	Phospholipase A1	PLA1	3.1.1.32	108	Phospholipase A1	SGR2	Mutant Char.; Heterol Exp'n.	Gravitropic responses of sgr2 and zig/sgr4, SGR2 is similar in sequence to PA-PLA1.	Abnormal hypocotyl and inflorescence stem gravitropism	Kato, T., Morita, M.T., Fukaki, H., Yamauchi, Y., Uehara, M., Niihama, M., and Tasaka, M.	2002	SGR2, a phospholipase-like protein, and ZIG/SGR4, a SNARE, are involved in the shoot gravitropism of Arabidopsis	Plant Cell	14	33-46	http://www.ncbi.nlm.nih.gov/pubmed/11826297	11826297
At1g55180	plde, plda4	Phospholipid Signaling	Phospholipase D alpha	PLD alpha	3.1.4.4	108	Phospholipase D alpha	PLDε, PLDA4	Mutant Char.; Heterol Exp'n.	Localized in the plasma membrane, PLDε enhances root growth and biomass accumulation in respose to nitrogen.	Small root system; Sensitive to hyperosmotic stress	Hong, Y.Y., Devaiah, S.P., Bahn, S.C., Thamasandra, B.N., Li, M.Y., Welti, R., and Wang, X.M.	2009	Phospholipase D epsilon and phosphatidic acid enhance Arabidopsis nitrogen signaling and growth	Plant Journal	58	376-387	http://www.ncbi.nlm.nih.gov/pubmed/19143999	19143999
At1g60490	atvps34, pi3k	Phospholipid Signaling	Phosphatidylinositol-3-Kinase	PI3k	2.7.1.137	99	Phosphatidylinositol-3-Kinase	PI3K/VPS34	inhibitor study	the homozygous mutant was lethal	Complete male gametophyte defective	Lee, Y., Bak, G., Choi, Y., Chuang, W.I., and Cho, H.T.	2008	Roles of phosphatidylinositol 3-kinase in root hair growth	Plant Physiology	147	624-635	http://www.ncbi.nlm.nih.gov/pubmed/18408046	18408046
At2g01180	lpp1	Prokaryotic Galactolipid, Sulfolipid, & Phospholipid Synthesis 1;Eukaryotic Galactolipid & Sulfolipid Synthesis;Phospholipid Signaling	Phosphatidate Phosphatase	PP	3.1.3.4	28	Phosphatidate Phosphatase	LPP1	Heterol Exp'n.	Heterologous protein exhibits both PA and DGPP phosphatase activity		Pierrugues, O., Brutesco, C., Oshiro, J., Gouy, M., Deveaux, Y., Carman, G.M., Thuriaux, P., and Kazmaier, M.	2001	Lipid phosphate phosphatases in Arabidopsis - Regulation of the AtLPP1 gene in response to stress	Journal of Biological Chemistry	276	20300-20308	http://www.ncbi.nlm.nih.gov/pubmed/11278556	11278556
At2g06925	atspla	Phospholipid Signaling	Phospholipase A	PLA	3.1.1.4		Phospholipase A2-ALPHA	AtSPLA	Heterol Exp'n.; in vitro assay	Reocalized in the nucleus, AtsPLS2-α negatively regulates AtMYB30 HR and defense responses.	Resistant to bacterial infection	Froidure, S., Canonne, J., Daniel, X., Jauneau, A., Briere, C., Roby, D., and Rivas, S.	2010	AtsPLA(2)-alpha nuclear relocalization by the Arabidopsis transcription factor AtMYB30 leads to repression of the plant defense response	Proceedings of the National Academy of Sciences of the United States of America	107	15281-15286	http://www.ncbi.nlm.nih.gov/pubmed/20696912	20696912
At2g19690	pla2-beta	Oxylipin Metabolism 1; Oxylipin Metabolism 2;Phospholipid Signaling	Phospholipase A2	PLA2	3.1.1.4	110	Phospholipase A2	PLA2-β	Heterol Exp'n.; in vitro assay	Secreted into cell wall/extracellular spaces, Cell elogation rates are altered in leaf petioles and inflorescence stems of transgenic plants.	Short inflorescence stems and petioles	Lee, H.Y., Bahn, S.C., Kang, Y.M., Lee, K.H., Kim, H.J., Noh, E.K., Palta, J.P., Shin, J.S., and Ryu, S.B.	2003	Secretory low molecular weight phospholipase A(2) plays important roles in cell elongation and shoot gravitropism in Arabidopsis	Plant Cell	15	1990-2002	http://www.ncbi.nlm.nih.gov/pubmed/12953106	12953106
At2g40116	plc9	Phospholipid Signaling	Phosphoinositide-specific Phospholipase C	PIPLC	3.1.4.11,3.1.4.11,3.1.4.11	103,104,105	Phosphoinositide-specific Phospholipase C	PLC9	Mutant Char.	Localized in the plasma membrane, AtPLC9 affects thermotolerance.		Zheng, S.Z., Liu, Y.L., Li, B., Shang, Z.L., Zhou, R.G., and Sun, D.Y.	2012	Phosphoinositide-specific phospholipase C9 is involved in the thermotolerance of Arabidopsis.	Plant journal	69	689-700	http://www.ncbi.nlm.nih.gov/pubmed/22007900	22007900
At2g40850	atpi4kg1	Phospholipid Signaling	Phosphatidylinositol-4-Kinase gamma	PI4K gamma	2.7.1.67	99	type II Phosphatidylinositol-4-Kinase gamma	PI4Kg1	Mutant Char.		Reduced fertility due to pollen defects	Alves-Ferreira, M., Wellmer, F., Banhara, A., Kumar, V., Riechmann, J.L., and Meyerowitz, E.M.	2007	Global expression profiling applied to the analysis of Arabidopsis stamen development	Plant Physiology	145	747-762	http://www.ncbi.nlm.nih.gov/pubmed/17905860	17905860
At2g42010	pldβ1	Phospholipid Signaling	Phospholipase D beta	PLD beta	3.1.4.4	108	Phospholipase D beta	PLDβ1	Mutant Char.; Heterol Exp'n.	pldβ1 increased ROS production in reponse to pathogens, elvated lysophospholipid levels in virulent pathogen-infected leaves.		Zhao, J., Devaiah, S.P., Wang, C.X., Li, M.Y., Welti, R., and Wang, X.M.	2013	Arabidopsis phospholipase D1 modulates defense responses to bacterial and fungal pathogens	New Phytologist	199	228-240	http://www.ncbi.nlm.nih.gov/pubmed/23577648	23577648
At3g14270	fab1b	Phospholipid Signaling	Phosphatidylinositol-Phosphate Kinase type III	PIPK-III	2.7.1.* (2.7.1.68)	102,102	Phosphatidylinositol-Phosphate Kinase type III	FAB1B	Mutant Char.	Essential for Development of Viable Pollen	Curled leaves	Whitley, P., Hinz, S., and Doughty, J.	2009	Arabidopsis FAB1/PIKfyve Proteins Are Essential for Development of Viable Pollen	Plant Physiology	151	1812-1822	http://www.ncbi.nlm.nih.gov/pubmed/19846542	19846542
At3g15730	plda1	Phospholipid Signaling	Phospholipase D alpha	PLD alpha	3.1.4.4	108	Phospholipase D alpha	PLDα1	Mutant Char.; in vitro assays	PLDα1 mediates ABA-induced ROS production via NADPH oxidase	Abnormal stomatal regulation in response to ABA	Zhang, Y.Y., Zhu, H.Y., Zhang, Q., Li, M.Y., Yan, M., Wang, R., Wang, L.L., Welti, R., Zhang, W.H., and Wang, X.M.	2009	Phospholipase D alpha 1 and Phosphatidic Acid Regulate NADPH Oxidase Activity and Production of Reactive Oxygen Species in ABA-Mediated Stomatal Closure in Arabidopsis	Plant Cell	21	2357-2377	http://www.ncbi.nlm.nih.gov/pubmed/19690149	19690149
At3g50920	lppε1	Prokaryotic Galactolipid, Sulfolipid, & Phospholipid Synthesis 1;Eukaryotic Galactolipid & Sulfolipid Synthesis;Phospholipid Signaling	Phosphatidate Phosphatase	PP	3.1.3.4	28	Phosphatidate Phosphatase	LPP epsilon1	Mutant Char.; Heterol Exp'n.	Plastidial localization, double mutant lppε1lppε2 no change in bulk glycerolipid metabolism		Nakamura, Y., Tsuchiya, M., and Ohta, H.	2007	Plastidic phosphatidic acid phosphatases identified in a distinct subfamily of lipid phosphate phosphatases with prokaryotic origin	Journal of Biological Chemistry	282	29013-29021	http://www.ncbi.nlm.nih.gov/pubmed/17652095	17652095
At3g51460	rhd4	Phospholipid Signaling	Sac domain-containing Phosphoinositide Phosphatase	Sac-PIP	3.1.3.	132	Sac domain-containing Phosphoinositide Phosphatase	RHD4	Mutant Char.; In vitro assay	required for root hair development.	Short root hairs with randomly formed bulges	Thole, J.M., Vermeer, J.E.M., Zhang, Y.L., Gadella, T.W.J., and Nielsen, E.	2008	ROOT HAIR DEFECTIVE4 encodes a phosphatidylinositol-4-phosphate phosphatase required for proper root hair development in Arabidopsis thaliana	Plant Cell	20	381-395	http://www.ncbi.nlm.nih.gov/pubmed/18281508	18281508
At3g56960	pip5k4	Phospholipid Signaling	Phosphatidylinositol-Phosphate Kinase type IB	PIPK-IB	2.7.1.* (2.7.1.68)	100,101	Phosphatidylinositol-Phosphate Kinase type IB	PIP5K4	Mutant Char.; In vitro assay	play a role in stomatal opening	Delayed, decreased stomatal opening	Lee, Y., Kim, Y.W., Jeon, B.W., Park, K.Y., Suh, S.J., Seo, J., Kwak, J.M., Martinoia, E., and Hwang, I.	2007	Phosphatidylinositol 4,5-bisphosphate is important for stomatal opening	Plant Journal	52	803-816	http://www.ncbi.nlm.nih.gov/pubmed/17883374	17883374
At3g59770	sac9	Phospholipid Signaling	Sac domain-containing Phosphoinositide Phosphatase	Sac-PIP	3.1.3.	132	Sac domain-containing Phosphoinositide Phosphatase	SAC9	Mutant char.	accumulates elevated levels of PtdIns(4,5)P2 and Ins(1,4,5)P3. The mutant plants have characteristics of constitutive stress responses.	Slow growth; Upward-bending, purple leaves	Williams, M.E., Torabinejad, J., Cohick, E., Parker, K., Drake, E.J., Thompson, J.E., Hortter, M., and DeWald, D.B.	2005	Mutations in the arabidopsis phosphoinositide phosphatase gene SAC9 lead to overaccumulation of PtdIns(4,5)P-2 and constitutive expression of the stress-response pathway	Plant Physiology	138	686-700	http://www.ncbi.nlm.nih.gov/pubmed/15923324	15923324
At4g01190	pipk10	Phospholipid Signaling	Phosphatidylinositol-Phosphate Kinase type IA	PIPK-IA	2.7.1.* (2.7.1.68)	100,101	Phosphatidylinositol-Phosphate Kinase type IA	PIP5K10	Mutant Char.; Overexpression;		Pollen tube growth sensitive to latrunculin B (inhibitor of actin polymerization)	Ischebeck, T., Stenzel, I., Hempel, F., Jin, X., Mosblech, A., and Heilmann, I.	2011	Phosphatidylinositol-4,5-bisphosphate influences Nt-Rac5-mediated cell expansion in pollen tubes of Nicotiana tabacum	Plant Journal	65	453-468	http://www.ncbi.nlm.nih.gov/pubmed/21265898	21265898
At4g22300	sober1	Phospholipid Signaling	Lysophospholipase	LPLA	3.1.1.5	111	Lysophospholipase	SOBER1	Mutant Char.; Heterol Exp'n.	SOBER1 has PLA2 activity and hydrolyzes PC.	Resistant to bacterial infection	Kirik, A., and Mudgett, M.B.	2009	SOBER1 phospholipase activity suppresses phosphatidic acid accumulation and plant immunity in response to bacterial effector AvrBsT	Proceedings of the National Academy of Sciences of the United States of America	106	20532-20537	http://www.ncbi.nlm.nih.gov/pubmed/19918071	19918071
At4g29070	pla2-ν	Oxylipin Metabolism 1; Oxylipin Metabolism 2;Phospholipid Signaling	Phospholipase A2	PLA2	3.1.1.4	110	Phospholipase A2	PLA2-γ	Mutant Char.; Heterol Exp'n.; in vitro assays	Localized in the ER and Golgi, Play a key role in pollen germination by producing LPE		Kim, H.J., Ok, S.H., Bahn, S.C., Jang, J., Oh, S.A., Park, S.K., Twell, D., Ryu, S.B., and Shin, J.S.	2011	Endoplasmic reticulum- and Golgi-localized phospholipase A2 plays critical roles in Arabidopsis pollen development and germination.	Plant cell	23	94-110	http://www.ncbi.nlm.nih.gov/pubmed/21278126	21278126
At4g33240	fab1a	Phospholipid Signaling	Phosphatidylinositol-Phosphate Kinase type III	PIPK-III	2.7.1.* (2.7.1.68)	102,102	Phosphatidylinositol-Phosphate Kinase type III	FAB1A	Mutant Char.		Curled leaves	Whitley, P., Hinz, S., and Doughty, J.	2009	Arabidopsis FAB1/PIKfyve Proteins Are Essential for Development of Viable Pollen	Plant Physiology	151	1812-1822	http://www.ncbi.nlm.nih.gov/pubmed/19846542	19846542
At4g35790	pldδ-1	Phospholipid Signaling	Phospholipase D delta	PLD delta	3.1.4.4	108	Phospholipase D delta	PLDδ-1	Mutant Char.; in vitro assays	Required for NO-induced, ABA and H2O2-induced stomatal closure.		Distefano, A.M., Scuffi, D., Garcia-Mata, C., Lamattina, L., and Laxalt, A.M.	2012	Phospholipase Dδ is involved in nitric oxide-induced stomatal closure	Planta	236	1899-1907	http://www.ncbi.nlm.nih.gov/pubmed/22932846	22932846	Uraji, M., Katagiri, T., Okuma, E., Ye, W.X., Hossain, M.A., Masuda, C., Miura, A., Nakamura, Y., Mori, I.C., Shinozaki, K., and Murata, Y.	2012	Cooperative Function of PLD delta and PLD alpha 1 in Abscisic Acid-Induced Stomatal Closure in Arabidopsis	Plant Physiology	159	450-460	http://www.ncbi.nlm.nih.gov/pubmed/22392280	22392280
At5g03080	lpp ν	Prokaryotic Galactolipid, Sulfolipid, & Phospholipid Synthesis 1;Eukaryotic Galactolipid & Sulfolipid Synthesis;Phospholipid Signaling	Phosphatidate Phosphatase	PP	3.1.3.4	28	Phosphatidate Phosphatase	LPP gamma	Mutant Char.; Heterol Exp'n.	Plastidial localization, double mutant lppε1lppε2 no change in bulk glycerolipid metabolism		Nakamura, Y., Tsuchiya, M., and Ohta, H.	2007	Plastidic phosphatidic acid phosphatases identified in a distinct subfamily of lipid phosphate phosphatases with prokaryotic origin	Journal of Biological Chemistry	282	29013-29021	http://www.ncbi.nlm.nih.gov/pubmed/17652095	17652095
At5g09350	pi4kIII beta 2	Phospholipid Signaling	Phosphatidylinositol-4-Kinase beta	PI4K beta	2.7.1.67	99	Phosphatidylinositol-4-Kinase beta	PI4KIIIβ2	Mutant Char.	phosphatidic acid from the PI-PLC pathwayis significantly lowered in a pi4kIIIβ1β2 double mutant exposed to cold stress, but not in single mutant		Delage, E., Ruelland, E., Guillas, I., Zachowski, A., and Puyaubert, J.	2012	Arabidopsis Type-III Phosphatidylinositol 4-Kinases beta 1 and beta 2 are Upstream of the Phospholipase C Pathway Triggered by Cold Exposure	Plant and Cell Physiology	53	565-576	http://www.ncbi.nlm.nih.gov/pubmed/22318862	22318862
At5g25370	pldalpha3	Phospholipid Signaling	Phospholipase D alpha	PLD alpha	3.1.4.4	108	Phospholipase D alpha	PLDα3	Mutant Char.; Heterol Exp'n.	Positively mediates plant responses to hyperosmotic stress	Late flowering; Sensitive to drought and salt	Hong, Y.Y., Pan, X.Q., Welti, R., and Wang, X.M.	2008	Phospholipase D alpha 3 is involved in the hyperosmotic response in Arabidopsis	Plant Cell	20	803-816	http://www.ncbi.nlm.nih.gov/pubmed/18364466	18364466
At5g39400	atpten1	Phospholipid Signaling	Phosphoinositide 3-Phosphatase	PI3P	3.1.3.64	129	Phosphoinositide 3-Phosphatase	AtPTEN1	In vitro assay; promoter-reporter expression in Arabidopsis	a pollen-specific phosphatase, essential for pollen development.	Collapsed pollen	Gupta, R., Ting, J.T.L., Sokolov, L.N., Johnson, S.A., and Luan, S.	2002	A tumor suppressor homolog, AtPTEN1, is essential for pollen development in Arabidopsis	Plant Cell	14	2495-2507	http://www.ncbi.nlm.nih.gov/pubmed/12368500	12368500
At5g64070	pi4kIII beta 1	Phospholipid Signaling	Phosphatidylinositol-4-Kinase beta	PI4K beta	2.7.1.67	99	Phosphatidylinositol-4-Kinase beta	PI4KIIIβ1	Mutant Char.	phosphatidic acid from the PI-PLC pathwayis significantly lowered in a pi4kIIIβ1β2 double mutant exposed to cold stress, but not in single mutant		Delage, E., Ruelland, E., Guillas, I., Zachowski, A., and Puyaubert, J.	2012	Arabidopsis Type-III Phosphatidylinositol 4-Kinases beta 1 and beta 2 are Upstream of the Phospholipase C Pathway Triggered by Cold Exposure	Plant and Cell Physiology	53	565-576	http://www.ncbi.nlm.nih.gov/pubmed/22318862	22318862
At5g64440	atfaah	Phospholipid Signaling	Fatty Acid Amide Hydrolase	FAAH	3.5.1.99	123	Fatty Acid Amide Hydrolase	FAAH	Mutant Char., OE	a modulator of endogenous NAE levels in plants	Short primary root; Narrow cotyledons; Short hypocotyl	Wang, Y.S., Shrestha, R., Kilaru, A., Wiant, W., Venables, B.J., Chapman, K.D., and Blancaflor, E.B.	2006	Manipulation of Arabidopsis fatty acid amide hydrolase expression modifies plant growth and sensitivity to N-acylethanolamines	Proceedings of the National Academy of Sciences of the United States of America	103	12197-12202	http://www.ncbi.nlm.nih.gov/pubmed/16880402	16880402
At5g66450	lppε2	Prokaryotic Galactolipid, Sulfolipid, & Phospholipid Synthesis 1;Eukaryotic Galactolipid & Sulfolipid Synthesis;Phospholipid Signaling	Phosphatidate Phosphatase	PP	3.1.3.4	28	Phosphatidate Phosphatase	LPP epsilon2	Mutant Char.; Heterol Exp'n.	Plastidial localization, double mutant lppε1lppε2 no change in bulk glycerolipid metabolism		Nakamura, Y., Tsuchiya, M., and Ohta, H.	2007	Plastidic phosphatidic acid phosphatases identified in a distinct subfamily of lipid phosphate phosphatases with prokaryotic origin	Journal of Biological Chemistry	282	29013-29021	http://www.ncbi.nlm.nih.gov/pubmed/17652095	17652095
Pathway, function or subcellular location uncertain
At1g06080	ads1	Pathway, function or subcellular location uncertain	Acyl-CoA Desaturase-like	ADS	1.14.99.*	30	Acyl-CoA Desaturase-like	Acyl-CoA Desaturase-like		Plants deficient in AtADS1 expression had reduced levels of 26:1( n -9) in seed lipids, but no significant changes in leaf phospholipids or sphingolipids		Smith, M.A., Dauk, M., Ramadan, H., Yang, H., Seamons, L.E., Haslam, R.P., Beaudoin, F., Ramirez-Erosa, I., and Forseille, L.	2013	Involvement of Arabidopsis ADS2 (At2g31360) in the biosynthesis of the very long chain monounsaturated fatty acid components of membrane lipids	Plant Physiology	161	81-96	http://www.ncbi.nlm.nih.gov/pubmed/23175755	23175755
At1g10310		Pathway, function or subcellular location uncertain	short-chain dehydrogenase/reductase	SDR	1.1.1.300		short-chain dehydrogenase/reductase	SDR	Mutant Char.; Overexpression;	altered fatty acid desaturation phenotypes	Abnormal fatty acid levels	Ajjawi, I., Lu, Y., Savage, L.J., Bell, S.M., and Last, R.L.	2010	Large-Scale Reverse Genetics in Arabidopsis: Case Studies from the Chloroplast 2010 Project	Plant Physiology	152	529-540	http://www.ncbi.nlm.nih.gov/pubmed/19906890	19906890
At1g53940	glip2	Pathway, function or subcellular location uncertain	GDSL-Motif Lipase		unknown		GDSL-Motif Lipase 2	GLIP2	Mutant Char.	GLIP2 possesses both lipase/esterase, GLIP2 negatively regulates auxin signaling	Increased lateral root number; Decreased root gravitropism; Susceptible to bacterial infection	Lee, D.S., Kim, B.K., Kwon, S.J., Jin, H.C., and Park, O.K.	2009	Arabidopsis GDSL lipase 2 plays a role in pathogen defense via negative regulation of auxin signaling	Biochemical and Biophysical Research Communications	379	1038-1042	http://www.ncbi.nlm.nih.gov/pubmed/19146828	19146828
At2g41710	wri2	Pathway, function or subcellular location uncertain	AP2/EREBP Transcription Factors	Regulatory protein	NA		Wrinkled2	WRI2	Mutant Char. OE lines	The fatty acid concentrations of dry seeds remains unchanged in both mutants and OE lines. Thus may not be related to fatty acid biosynthesis		To, A., Joubes, J., Barthole, G., Lecureuil, A., Scagnelli, A., Jasinski, S., Lepiniec, L., and Baud, S.	2012	WRINKLED Transcription Factors Orchestrate Tissue-Specific Regulation of Fatty Acid Biosynthesis in Arabidopsis	Plant Cell	24	5007-5023	http://www.ncbi.nlm.nih.gov/pubmed/23243127	23243127
At2g44170	nmt2	Pathway, function or subcellular location uncertain	Protein N-Myristoyltransferase	PMT	2.3.1.97	176	Protein N-Myristoyltransferase	NMT2	Mutant Char., overexpression study	accelerate flowering	Early flowering	Pierre, M., Traverso, J.A., Boisson, B., Domenichini, S., Bouchez, D., Giglione, C., and Meinnel, T.	2007	N-myristoylation regulates the SnRK1 pathway in Arabidopsis	Plant Cell	19	2804-2821	http://www.ncbi.nlm.nih.gov/pubmed/17827350	17827350
At3g02040	atgdpd1	Pathway, function or subcellular location uncertain	Glycerophosphoryl Diester Phosphodiesterase	GDPD	3.1.4.46		Glycerophosphoryl Diester Phosphodiesterase	GDPD1	mutant characterization, in vitro assay	hydrolyzed glycerolphosphoglycerol, glycerophosphocholine and glycerophosphoethanolamine		Cheng, Y.X., Zhou, W.B., El Sheery, N.I., Peters, C., Li, M.Y., Wang, X.M., and Huang, J.R.	2011	Characterization of the Arabidopsis glycerophosphodiester phosphodiesterase (GDPD) family reveals a role of the plastid-localized AtGDPD1 in maintaining cellular phosphate homeostasis under phosphate starvation	plant journal	66	781-795	http://www.ncbi.nlm.nih.gov/pubmed/21323773	21323773
At3g48090	eds1	Pathway, function or subcellular location uncertain	EDS1 is the first plant L-family lipase representative to be cloned and assigned a function.				Enhanced disease susceptibility 1	EDS1	Mutant Char.	EDS1 functions upstream of slicylic acid dependent PR1 mRNA accumulation.	Susceptible to fungal infection	Falk, A., Feys, B.J., Frost, L.N., Jones, J.D.G., Daniels, M.J., and Parker, J.E.	1999	EDS1, an essential component of R gene-mediated disease resistance in Arabidopsis has homology to eukaryotic lipases	Proceedings of the National Academy of Sciences of the United States of America	96	3292-3297	http://www.ncbi.nlm.nih.gov/pubmed/10077677	10077677
At3g51970	asat1	Pathway, function or subcellular location uncertain	Membrane-bound O-acyltransferase	ACAT	2.3.1.26	152	acyl-CoA:sterol transferase	ACAT1	Seq. Similarity	Fatty acyl-CoA:sterol acyltransferase; required for formation of sterol esters	Low sterol ester levels in leaves	Bouvier-Nave, P., Berna, A., Noiriel, A., Compagnon, V., Carlsson, A.S., Banas, A., Stymne, S., and Schaller, H.	2010	Involvement of the Phospholipid Sterol Acyltransferase1 in Plant Sterol Homeostasis and Leaf Senescence	Plant Physiology	152	107-119	http://www.ncbi.nlm.nih.gov/pubmed/19923239	19923239
At3g52430	pad4	Pathway, function or subcellular location uncertain	The predicted PAD4 protein sequence displays similarity to triacyl glycerol lipases and other esterases		3.1.1.3		Phytoalexin deficient 4	PAD4	Mutant Char.	PAD4 diplays sequence similarity to triacylglycerol lipase, is induced by pathogen infetion and SA.	Susceptible to fungal infection; Low camalexin levels	Jirage, D., Tootle, T.L., Reuber, T.L., Frost, L.N., Feys, B.J., Parker, J.E., Ausubel, F.M., and Glazebrook, J.	1999	Arabidopsis thaliana PAD4 encodes a lipase-like gene that is important for salicylic acid signaling	Proceedings of the National Academy of Sciences of the United States of America	96	13583-13588	http://www.ncbi.nlm.nih.gov/pubmed/10557364	10557364
At5g40990	glip1	Pathway, function or subcellular location uncertain	GDSL lipase	GDSL	unknown		GDSL-Motif Lipase 1	GLIP1	Mutant Char.; in vitro assays	Localized in the cytosol, Function of GLIP1 in systemic defense response	Susceptible to Alternaria brassicicola	Oh, I.S., Park, A.R., Bae, M.S., Kwon, S.J., Kim, Y.S., Lee, J.E., Kang, N.Y., Lee, S.M., Cheong, H., and Park, O.K.	2005	Secretome analysis reveals an Arabidopsis lipase involved in defense against Alternaria brassicicola	Plant Cell	17	2832-2847	http://www.ncbi.nlm.nih.gov/pubmed/16126835	16126835
At5g57020	stingy, nmt1	Pathway, function or subcellular location uncertain	Protein N-Myristoyltransferase	PMT	2.3.1.97	176	Protein N-Myristoyltransferase	NMT1	mutant characterization, in vitro assay	strictly required for plant viability,	Seedling lethal	Pierre, M., Traverso, J.A., Boisson, B., Domenichini, S., Bouchez, D., Giglione, C., and Meinnel, T.	2007	N-myristoylation regulates the SnRK1 pathway in Arabidopsis	Plant Cell	19	2804-2821	http://www.ncbi.nlm.nih.gov/pubmed/17827350	17827350

## Sheet: S2-ARALIP loci no TDNA insert
Supplement Table 2
	These 20 loci were identified by comparison of the ARALIP list of genes with a list of 2976 loci that have no T-DNA insertions associated with them in the TAIR database as of Nov 5, 2014 (provided by Tanya Berardini of TAIR).
ARALIP loci with no TDNA insertions
green=locus has an associated mutant
Gene Locus	ARALIP pathway	Protein Family Name	Protein Family Abbreviation	EC number	Isoform/Gene Specific Name	Isoform/Gene Specific Abbreviation	Subcellular location	Evidence for Function	Comments	Name of Mutants	Reference	URL
At1g15360	Cutin Synthesis & Transport 1	SHN Transcription Factors	Regulatory protein	NA	SHN Transcription Factors	WIN1/SHN1	Nuclear	Mutant Char.; in-planta Overexp'n.	35S:SHN1 upregulates both wax and cutin biosynthetic genes; Loss of function phenotypes not reported; gene expression analyses; functional redundancy of SHN1, SHN2 and SHN3	win1, shn1	Aharoni, A., Dixit, S., Jetter, R., Thoenes, E., van Arkel, G., and Pereira, A. (2004). The SHINE clade of AP2 domain transcription factors activates wax biosynthesis, alters cuticle properties, and confers drought tolerance when overexpressed in Arabidopsis. Plant Cell 16, 2463–2480.	http://www.ncbi.nlm.nih.gov/pubmed/15319479
At1g25145	Mitochondrial Lipopolysaccharide Synthesis	UDP-3-O-acyl N-acetylglucosamine deacetylase	LpxC	3.5.1.108	UDP-3-O-acyl N-acetylglucosamine deacetylase	AtLpxC4	Mitochondria	Seq. Similarity; AtLPxC-RNAi			Li, C., Guan, Z., Liu, D., and Raetz, C.R. (2011). Pathway for lipid A biosynthesis in Arabidopsis thaliana resembling that of Escherichia coli Proc. Natl. Acad. Sci. USA 108, 11387-11392.	http://www.ncbi.nlm.nih.gov/pubmed/21709257
At1g25450	Fatty Acid Elongation & Wax Biosynthesis	Ketoacyl-CoA Synthase	KCS	2.3.1.120	Ketoacyl-CoA Synthase	KCS5	Endomembrane	Heterol Exp'n.	STKCS6 homology to both AtKCS6 and AtKCS5 is similar; it cannot unambiguously be assumed that StKCS6 is the potato orthologue of AtKCS5; Upregulated in epidermis of stems;	cer60	Fiebig, A., Mayfield, J.A., Miley, N.L., Chau, S., Fischer, R.L., and Preuss, D. (2000). Alterations in CER6, a gene identical to CUT1, differentially affect long-chain lipid content on the surface of pollen and stems. Plant Cell 12, 2001-2008.	http://www.ncbi.nlm.nih.gov/pubmed/11041893
At1g62640	Fatty Acid Synthesis	Ketoacyl-ACP Synthase III	KASIII	2.3.1.180	Ketoacyl-ACP Synthase III	KASIII	Plastid	Seq. Similarity; mutant Char.	Seq. Similarity to E. coli 3-oxoacyl-[acyl-carrier-protein] synthase 3: Mutant Char.: the total fatty acid level was reduced to 75°C of the wilde-type level in kas3 at 23°C and was further reduced to 60% at 4°C.	kas3	Takami, T., Shibata, M., Kobayashi, Y., and Shikanai, T. (2010). De Novo Biosynthesis of Fatty Acids Plays Critical Roles in the Response of the Photosynthetic Machinery to Low Temperature in Arabidopsis. Plant and Cell Physiology 51, 1265-1275.	http://www.ncbi.nlm.nih.gov/pubmed/20547590
At1g73780	Fatty Acid Elongation & Wax Biosynthesis	Lipid Transfer Protein	LTP		Lipid Transfer Protein type 2	(LTP type 2)	Extracellular	Seq. Similarity	Seq. Similarity
At2g38540	Fatty Acid Elongation & Wax Biosynthesis	Lipid Transfer Protein	LTP		Lipid Transfer Protein type 1	(LTP type 1)	Extracellular	Seq. Similarity	Seq. Similarity
At2g40690	Eukaryotic Phospholipid Synthesis & Editing	NAD-dependent Glycerol-3-Phosphate Dehydrogenase	GPDH	1.1.1.8	NAD-dependent Glycerol-3-Phosphate Dehydrogenase	SFD1	Plastid	Comple. of E. coli mutant	May be plastid localized	sfd1/gly1	Miquel, M., Cassagne, C., and Browse, J. (1998). A new class of Arabidopsis mutants with reduced hexadecatrienoic acid fatty acid levels. Plant Physiology 117, 923-930.	http://www.ncbi.nlm.nih.gov/pubmed/9662534
At3g45140	Oxylipin Metabolism 1; Oxylipin Metabolism 2	Lipoxygenase	LOX	1.13.11.12	Lipoxygenase	LOX2		Mutant Char.	The major roles of LOX2 are to generate arabidopsides and the large levels of JA that accumulate proximal to the wound	lox2	Glauser, G., Dubugnon, L., Mousavi, S.A.R., Rudaz, S., Wolfender, J.L., and Farmer, E.E. (2009). Velocity Estimates for Signal Propagation Leading to Systemic Jasmonic Acid Accumulation in Wounded Arabidopsis. Journal of Biological Chemistry 284, 4506-34513.	http://www.ncbi.nlm.nih.gov/pubmed/19846562
At4g21220	Mitochondrial Lipopolysaccharide Synthesis	Mitochondrial Lipopolysaccharide Synthesis	LpxD	2.3.1.191	UDP-3-O-(3-hydroxymyristoyl)glucosamine N-acyltransferase	AtLpxD2	Mitochondria	Seq. Similarity; Mutant Char	lipid X greatly reduced in mutant	atlpxd2	Li, C., Guan, Z., Liu, D., and Raetz, C.R. (2011). Pathway for lipid A biosynthesis in Arabidopsis thaliana resembling that of Escherichia coli Proc. Natl. Acad. Sci. USA 108, 11387-11392.	http://www.ncbi.nlm.nih.gov/pubmed/21709257
At4g22490	Fatty Acid Elongation & Wax Biosynthesis	Lipid Transfer Protein	LTP		Lipid Transfer Protein type 6	(LTP type 6)	Extracellular	Seq. Similarity	Seq. Similarity
At4g22630	Fatty Acid Elongation & Wax Biosynthesis	Lipid Transfer Protein	LTP		Lipid Transfer Protein type 5	(LTP type 5)	Extracellular	Seq. Similarity	Seq. Similarity
At4g28110	Suberin Synthesis & Transport	MYB Transcription Factors	Regulatory protein	NA	MYB Transcription Factors	MYB41	Nuclear	in-planta Overexp'n.	Overexpression changes cuticle structure; Loss of function phenotypes not reported	myb41	Kosma D.K., Murmu J., Razeq F.M., Santos P., Bourgault R., Molina I., Rowland O. (2014). AtMYB41 Activates Ectopic Suberin Synthesis and Assembly in Multiple Plant Species and Cell Types. Plant Journal in press.
At5g07510	Triacylglycerol Biosynthesis	Pollen-surface Oleosin	PO		Pollen-surface Oleosin			Seq. Similarity	Tapetum specific expression		Kim, H.U., Hsieh, K., Ratnayake, C., and Huang, A.H.C. (2002). A novel group of oleosins is present inside the pollen of Arabidopsis. J. Biol. Chem. 277, 22677–22684.	http://www.ncbi.nlm.nih.gov/pubmed/11929861
At5g07520	Triacylglycerol Biosynthesis	Pollen-surface Oleosin	PO		Pollen-surface Oleosin			Seq. Similarity	Tapetum specific expression		Kim, H.U., Hsieh, K., Ratnayake, C., and Huang, A.H.C. (2002). A novel group of oleosins is present inside the pollen of Arabidopsis. J. Biol. Chem. 277, 22677–22684.	http://www.ncbi.nlm.nih.gov/pubmed/11929861
At5g07530	Triacylglycerol Biosynthesis	Pollen-surface Oleosin	PO		Pollen-surface Oleosin			Seq. Similarity	Tapetum specific expression		Kim, H.U., Hsieh, K., Ratnayake, C., and Huang, A.H.C. (2002). A novel group of oleosins is present inside the pollen of Arabidopsis. J. Biol. Chem. 277, 22677–22684.	http://www.ncbi.nlm.nih.gov/pubmed/11929861
At5g24180	Oxylipin Metabolism 1; Oxylipin Metabolism 2	Lipid Acylhydrolase-like	LAH	3.1.1.*	Lipid Acylhydrolase-like
At5g25390	Cutin Synthesis & Transport 1	SHN Transcription Factors	Regulatory protein	NA	SHN Transcription Factors	SHN3	Nuclear	Mutant Char.	Defects in cutin and surface morphologies in amiRNA lines; functional redundancy of SHN1, SHN2 and SHN3. 35S:SHN3 has similar effects as 35S:SHN1; gene expression analyses. function in root suberin suggested	shn3	Aharoni, A., Dixit, S., Jetter, R., Thoenes, E., van Arkel, G., and Pereira, A. (2004). The SHINE clade of AP2 domain transcription factors activates wax biosynthesis, alters cuticle properties, and confers drought tolerance when overexpressed in Arabidopsis. Plant Cell 16, 2463–2480.	http://www.ncbi.nlm.nih.gov/pubmed/15319479
At5g29560	Triacylglycerol Biosynthesis	Caleosin	CALO		Caleosin		Oilbody	Seq. Similarity	Seq. Similarity to AtCLO1
At5g48490	Fatty Acid Elongation & Wax Biosynthesis	Lipid Transfer Protein	LTP		Lipid Transfer Protein type 3	(LTP type 3)	Extracellular	Seq. Similarity	Seq. Similarity
At5g51210	Triacylglycerol Biosynthesis	Oil-Body Oleosin	OBO		Oil-Body Oleosin		Oilbody	Seq. Similarity			Kim, H.U., Hsieh, K., Ratnayake, C., and Huang, A.H.C. (2002). A novel group of oleosins is present inside the pollen of Arabidopsis. J. Biol. Chem. 277, 22677–22684.	http://www.ncbi.nlm.nih.gov/pubmed/11929861
At5g52160	Fatty Acid Elongation & Wax Biosynthesis	Lipid Transfer Protein	LTP		Lipid Transfer Protein type 3	(LTP type 3)	Extracellular	Seq. Similarity	Seq. Similarity
Kathleen McGlew, Vincent Shaw, Meng Zhang, Ryeo Jin Kim, Weili Yang, Basil Shorrosh, Mi Chung Suh, John Ohlrogge. An Annotated Database of Arabidopsis Mutants of Acyl Lipid Metabolism. Plant Cell Reports special edition on “Plant Lipid Biology and Biotechnology” (2015)

## Sheet: S3-"Lipase"class mutant distrib
Supplement Table 3
"Lipase" class mutant distribution
Lipase Class	#genes	#mutants	% mutants
TAG lipase-like	13	4	0.307692
Monoacylglycerol Lipase (MAGL)	16	1	0.0625
Phospholipase A1	8	4	0.5
Phospholipase C (Non specific)	6	2	0.333333
Phosphoinositide-specific Phospholipase C	10	1	0.1
Lipid Acylhydrolase-like	14	0	0
Glycosylphosphatidylinositol-specific Phospholipase C	8	0	0
Lysophospholipase	6	1	0.166667
Phospholipase D	12	6	0.5
Phosphatidate Phosphatase	11	7	0.636364
Acylhydrolase	21	9	0.428571
GDSL	105	2	0.0190476
Other genes anotated as lipases	22	4	0.181818
Arabidopsis phospholipase-like protein (PEARLI 4) family	12	0	0
Esterase/lipase/thioesterase family protein	7	2	0.285714
lipase class 3 family protein	3	0	0
TRAF-like family protein	5	0	0
Others	19	1	0.0526316
Kathleen McGlew, Vincent Shaw, Meng Zhang, Ryeo Jin Kim, Weili Yang, Basil Shorrosh, Mi Chung Suh, John Ohlrogge. An Annotated Database of Arabidopsis Mutants of Acyl Lipid Metabolism. Plant Cell Reports special edition on “Plant Lipid Biology and Biotechnology” (2015)
